# Supplementary material for: Identification of MSRA gene on chromosome 8p as a candidate metastasis suppressor for human hepatitis B virus-positive hepatocellular carcinoma
Source: BMC Cancer. 2007 Sep 4;7:172. doi: 10.1186/1471-2407-7-172 (PMC2000900; doi:10.1186/1471-2407-7-172)
Supplement: Additional file 1 — Clinical characteristics of patients with HCC enrolled in this study. The data represent the clinical characteristics of patients with hepatocellular carcinoma enrolled in this study, including patients' sex, age and serum AFP level, tumor location and size, Edmondson classification, vascular invasion, etc. [file 1471-2407-7-172-S1.xls]

## Sheet: non-metastatic HCCs
NO.(real-time)	NO.(array)	sex	age	AFP(ng/ml)	tumor location	tumor size(cm)	Edmondson classification
T1	03-268	M	58	2.92	right lobe	18*16*14	II
T10	02-337	M	61	13.29	V segment	2.8*2.5*2.2	II-III
T2	03-121	F	54	1774	V,VI,VII segment	9.0*8.5*8.0cm	II-III
T3	03-321	M	63	492	VI,VII,V,VIII	15.5*13.8*12	II-III
T4	03-270	M	40	7.28	V	6*5*5	II
T5	03-329	M	25	3.8	II,III,IV	12.5*11*8	II-III
T6	03-441	M	60	6.5	V,VIII	6*5*3.5	II-III
T7	03-251	M	48	664	VI	1.1*1.1*1	II-III
T8	03-322	M	55	2.4	VI	5*4*3.5	II-III
T9	02-427	M	41	23.37	VII	5.5*5.0*4.0cm	I-II
	02-457	M	43	3009	IV,V	8.2*6.8*5	II-III
	03-049	M	52	60500	IV,VIII	12*8*5	II-III
	03-042	M	53	1.84	VIII,IV	7*6*4.5	I-II
	03-243	M	53	26470	II,III segment	11.5*9.5*7	II
	03-062	F	30	51.18	VIII,V	3.0*2.5*2.0cm	II-III
	03-379	M	53	233.5	II	5.5*5*4	I-II
	03-092	M	40	248	V,VI	9.0*8.5*8.0cm	II
	02-458	F	65	3.48	VI,VII	2.2*2*2	II-III
	03-098	M	54	100	IV,V,VIII	9.0*8.5*6.5cm	II-III
	03-108	M	52	5.83	VIII segment	5.0*4.5*3.0cm	II-III

## Sheet: metastatic HCCs
NO.(real-time)	NO.(array)	sex	age	AFP(ng/ml)	tumor location	tumor size(cm)	Location of thrombi	Edmondson classification
M1	219	M	50	6.4	V	2.5*2*2	PV branches	II-III
M10	141A	M	57	0.99	III-IV	8*6*5	PV trunk	II-III
M2	02-406A	M	72	1591	VII-VIII	5*4*4	PV branches	II-III
M3	124A	M	49	121.2	VII-VIII	7*6*5	PV branches	II-III
M4	04-89A	M			V,IV	8*7*7	PV branches	II
M5	03-109A	M	39	2.72	left lobe	9*6*6	PV branches	I-II
M6	240	M	53	5325	right lobe	11*10*9	PV branches	II-III
M7	04-261A	M	46	60500	V segment	1*1*1	PV branches	I
M8	246	M	36	1464	VI-VII	7*6*5	PV branches	I-II
M9	119A	M	57	1742	IV,V,VI,VII,VIII	25*18*15	PV trunk	III-IV
	76A	M	52	60500	right lobe	11*9*6	PV branches	II-III
	03-060A	M	35	7.95	IV、VIII	10*7.5*6cm	PV branches	II-III
	04-218A	M	52	57600	right lobe	13*10*8	PV branches	II-III
	237	M	38	26515	VII-VIII	3*2.5*2	PV branches	II
	04-320A	M	37	60500	VI, V,VII segment	11*9*7	PV branches	II-III
	04-76A	M	74	60500	III-IV	9*7*6	hepatic vein	III
	02-348A	M	37	21.25	VI segment	5*3*3	bile duct	III
	03-350A	F	48	48.9	VIII	2*1.5*1.5	PV branches	II-III
	04-92A	M	28	10310	VII	6*4*4	PV trunk	II
	243	M	48	2317	left lobe	5*4.5*3.5	PV branches	II-III
