# Supplementary material for: Identification of MSRA gene on chromosome 8p as a candidate metastasis suppressor for human hepatitis B virus-positive hepatocellular carcinoma
Source: BMC Cancer. 2007 Sep 4;7:172. doi: 10.1186/1471-2407-7-172 (PMC2000900; doi:10.1186/1471-2407-7-172)
Supplement: Additional file 2 — The raw data of microarrays. The data provided represent the signal intensities of each spot in the experiments of the microarrays of each examined sample. [file 1471-2407-7-172-S2.xls]

## Sheet: metastasis
								02-348A/N				02-406A/N				03-060A/N				03-109A/N				03-350A/N				04-76A/N				04-89A/T				04-92A/N				04-218A/N				04-261A/N				04-320A/N
								slide 1	slide 1	Slide 2	Slide 2	slide 3	slide 3	slide 4	slide 4	slide 5	slide 5	slide 6	slide 6	slide 7	slide 7	slide 8	slide 8	slide 9	slide 9	slide 10	slide 10	slide 11	slide 11	slide 12	slide 12	slide 13	slide 13	slide 14	slide 14	slide 15	slide 15	slide 16	slide 16	slide 17	slide 17	slide 18	slide 18	slide 19	slide 19	slide 20	slide 20	slide 21	slide 21
BLOCK	COLUMN	ROW	Name	GB.accession	UniGene.ID	Description		CY5 Intensity (02-348A)	CY3 Intensity (N)	CY5 Intensity (N)	CY3 Intensity (02-348A)	CY5 Intensity (02-406A)	CY3 Intensity (N)	CY5 Intensity (N)	CY3 Intensity (02-406A)	CY5 Intensity (03-060A)	CY3 Intensity (N)	CY5 Intensity (N)	CY3 Intensity (03-060A)	CY5 Intensity (03-109A)	CY3 Intensity (N)	CY5 Intensity (N)	CY3 Intensity (03-109A)	CY5 Intensity (03-350A)	CY3 Intensity (N)	CY5 Intensity (N)	CY3 Intensity (03-350A)	CY5 Intensity (04-76A)	CY3 Intensity (N)	CY5 Intensity (N)	CY3 Intensity (04-76A)	CY5 Intensity (04-89A)	CY3 Intensity (N)	CY5 Intensity (N)	CY3 Intensity (04-89A)	CY5 Intensity (04-92A)	CY3 Intensity (N)	CY5 Intensity (N)	CY3 Intensity (04-92A)	CY5 Intensity (04-218A)	CY3 Intensity (N)	CY5 Intensity (N)	CY3 Intensity (04-218A)	CY5 Intensity (04-261A)	CY3 Intensity (N)	CY5 Intensity (N)	CY3 Intensity (04-261A)	CY5 Intensity (04-320A)	CY3 Intensity (N)
1	1	1	RPS5(20UM)			Ribosomal protein S5		618.233	1194.95	1815.76	945.455	4772.75	1516.3	2346.74	9322.14	2827.91	2586.05	2248	2374.86	2399.5	2306.03	3726.67	3004.03	829.444	1549.26	2969.83	958.611	4385.16	1296.87	1602.96	6401.27	2249.41	1099.73	1169.69	2595.17	3848.84	622.101	2187.46	9821.96	1258.52	2645.91	5579.75	2027	2755.34	1334.95	783.38	3880.33	4983.25	1655.28
1	2	1	RPS5(20UM)			Ribosomal protein S5		526.227	1368.3	1781.82	892.929	4161.56	1217.52	2843.42	12261.6	3047.53	2880.09	2244	2337.14	2262.27	2173.28	3657.05	2793.23	657.165	1418.32	2781.31	801.068	4012.22	1218.91	1726.29	7429.78	2473.12	1257.56	1414.82	2336.05	3792.63	640.109	2047.52	9107.03	1115.7	2203.49	3994.94	1508.86	2429.13	1188.35	1024.93	3101.39	4887.46	1592.43
1	3	1	RPS5(5UM)			Ribosomal protein S5		305.75	695.091	1329.29	513.939	3458.88	1176.64	2695.22	13198.3	3268.97	2847.42	2094.86	2325.14	1374.77	1503.05	2603.06	2044.8	486.766	1143.3	2030.44	583.178	2749.09	869.236	1543.4	6408.45	1927.96	965.068	963.863	2028.98	2707.78	426.194	1654.31	8114.72	658.255	1414.23	2759.49	1044.73	1093.2	619.417	626.039	2525.21	3451.4	1424.7
1	4	1	RPS5(5UM)			Ribosomal protein S5		423.562	866.199	1292.93	650.505	3665.21	1023.84	4043.99	17690.3	4676.12	3831.2	2818.29	3390.29	1855.07	1720.82	3118.78	2396.78	574.471	1046.83	2043.26	575.167	3618.33	1008.87	2030.41	7921.86	2504.25	1233.67	1311.57	3042.13	2864.39	419.1	1852.72	9773.74	665.772	1594.63	3029.54	1118.99	1427.18	767.961	510.803	2467.59	3552.11	1285.75
1	5	1	ACTB5(20UM)			Actin, beta		14961	11426.6	16599.6	23036.8	22729.9	13874.5	15590.2	42673.2	18178.6	13342.3	12519.4	20858.9	21071	12464.4	19604.8	24723.9	25452.2	11938	26807.5	21892.1	20151.3	8175.13	7456.39	21962	17524.7	13512.4	14084.9	14855	24322.5	5788.27	10319.6	17924.5	25298.3	21871.7	39861.6	41903.8	12933	12447.6	14949.6	14626	24751.9	10999
1	6	1	ACTB5(20UM)			Actin, beta		18153.2	12003.4	17324.4	22476	21260.3	11317.8	17237.6	51511.4	16505	11689.6	12209.7	18835.4	18699.8	11656.4	19480.4	24658.8	22010.3	11833.4	22905.2	21290.8	30817.7	10696.7	9689.55	26052.4	18263.9	13219.9	15216.7	12139.2	24252.1	6106.96	10474.8	17917.3	25597.9	22269	33260.8	37341.8	12629.1	13168.9	15041.6	15166.8	20920.8	9002.93
1	7	1	ACTB5(5UM)			Actin, beta		5785.69	4967.74	7458.59	11213.7	17013.1	9587.35	15113.2	35530	12434.3	9350.88	9202.29	12035.4	8066.13	3976.63	10450.3	12141.2	8021.93	4944.09	8770.63	7986.65	9137.45	4482.33	5559.03	15599.2	6265.34	5413.21	4397.67	4310.41	10962.6	2602.46	6434.36	17939.5	12529.4	9635.44	16783.1	21308	6282.52	6263.11	5235.46	3438.23	6134.6	3357.12
1	8	1	ACTB5(5UM)			Actin, beta		8479.66	5968.58	9096.57	13221	16261.8	9706.08	20566.1	52933.1	19372.9	12930.2	12110.3	15478.9	11821	5697.95	12682	13329.3	8523.73	5141.43	8794.66	9372.5	12281.6	5538.91	5690.39	19319.5	8831.13	6459.37	6624.48	7056.12	13819.9	3273.12	7157.05	17959.7	14409.7	8748.46	19255.7	20636.3	7593.2	8707.77	7111.36	6327.98	6819.88	5049.12
1	9	1	GENO(DIGEST)			genomic DNA(digest)		20877.4	21540.5	23082	20240.8	12869.1	16318.2	10193.9	9852.39	12285.9	22366.4	23809.7	11696	18841	17383.2	22275.6	16373.2	17283	14955.7	14196	9041.92	9659.93	25362.6	9375.29	5237.59	20410.5	24135.4	19369.9	19897.4	15706.4	16498.2	11045.7	9495.25	30057.4	25089.9	47861.6	47989.9	28683.5	32538.8	29653.2	34107.5	9978.61	12294.9
1	10	1	GENO(DIGEST)			genomic DNA(digest)		23114.7	26047.1	24383.8	22038.8	11752.8	15589.3	9999.42	9448.34	12066.7	21293.7	26332.6	13918.3	22178.2	19643	22049.3	16655.6	18291.6	16635.9	15445.1	10435.8	9854.25	25436.5	10064.2	5497.36	20257.7	21624.6	19202.7	17255.6	17442.3	17113.8	10041.7	9153.86	34406.4	28509	50133.3	45473.4	34450.5	36990.3	31461.5	34926.3	12068.1	12636.1
1	11	1	GENO			genomic DNA		15909.7	16552	21344.6	19314.7	28842.8	31118.2	24415.6	24023.2	11242.2	21165.3	26558.3	13147.4	19640	17506	25271.9	16854.1	17465.9	14832.9	15543.9	9893.19	8377.02	17002.5	9430.2	5327.56	17659.4	19150.8	17310.2	15463.1	12968.1	12891.1	7590.16	7661.38	32094.5	27586.6	46766.2	42720.7	26899	33577.7	29977.8	29049.3	10849	11551.7
1	12	1	GENO			genomic DNA		18315.3	18066.8	22404	19416.6	20970.3	24509	28617.1	25228.4	11828.9	21384.9	27068	13838.3	22101.7	20217.3	27735.1	18101.5	17296.2	14650.6	14797.3	9801.87	9356.8	18533.2	9369.38	5193.24	17294.5	22198	18326.1	17357.5	13141.1	11876.1	6827.29	7259.58	33826.6	28550.9	41876.8	35068.4	28510.7	43126.2	31460.4	28558.4	10930.4	12446
1	13	1	FGL1	NM_004467	107	Fibrinogen-like 1		4558.2	4073.49	5316.36	9224.24	1677.86	5708.03	8131.98	4047.47	99.3761	7605.67	4607.43	135.429	1671.6	4201.37	7330.86	2514.1	2886.14	8587.63	7324.43	2975.17	4037.24	6733.38	8352.27	6897.15	5275.66	5568.14	4078.6	7420.48	1698.77	3317.87	5512.99	2897.13	774.228	7357.85	12310.5	1741.77	2815.53	4805.83	2639.34	2421.05	1507.62	10198.2
1	14	1	FGL1	NM_004467	107	Fibrinogen-like 1		5073.21	4166.06	6058.18	9522.42	1848.18	6428.22	11337.8	5371.92	115.258	9440.73	5126.86	133.714	1470.73	3833.44	5838.52	2002.26	2354.27	6799.06	6382.91	2538.32	4313.02	6604.8	8089.97	6346.78	7543.17	8231.67	4958.53	9449.46	1638.2	3011.19	4977.9	2751.09	879.463	8000	10624.5	1630.38	2988.35	4853.4	2992.8	2862.05	1436.06	9818.46
1	15	1	INDO	NM_002164	840	Indoleamine-pyrrole 2,3 dioxygenase		15.7083	108.275	49.2929	-6.46465	86.618	16.545	25.4703	56.7294	437.436	145.661	121.714	471.429	64.6364	123.804	132.796	77.357	35.0822	95.8496	141.522	63.5514	-4.07273	52.3636	46.8849	19.0074	163.62	154.208	114.571	209.159	-8.73124	-6.00273	19.1202	28.5417	50.4698	178.255	339.241	-10.1266	20.3883	91.2621	91.9668	22.1607	41.2683	111.311
1	16	1	INDO	NM_002164	840	Indoleamine-pyrrole 2,3 dioxygenase		13.4642	85.2735	156.768	3.23232	88.5645	-34.0633	214.182	96.0926	652.978	159.274	149.714	499.429	47.2343	146.178	123.127	23.8517	59.5145	155.991	127.103	59.279	27.9273	50.6182	34.6357	13.9388	146.244	205.611	59.95	319.734	-34.925	-19.6453	6.09629	-10.53	65.5034	225.503	224.473	-23.6287	-27.1845	86.4078	106.371	32.133	44.6758	116.611
1	17	1	EPHX2	NM_001979	113	Epoxide hydrolase 2, cytoplasmic		15.1473	401.122	395.152	71.1111	4.86618	317.275	390.159	-24.3126	80.7714	690.187	384	116	170.044	469.36	612.409	302.337	70.1644	775.568	537.784	70.494	32	387.491	502.64	94.6146	262.805	634.932	308.41	354.371	7.63984	177.353	316.73	232.213	4.2953	874.094	783.122	1.68776	-51.4563	290.291	381.163	257.064	55.6555	991.955
1	18	1	EPHX2	NM_001979	113	Epoxide hydrolase 2, cytoplasmic		23.0014	412.342	486.465	64.6465	0	360.097	467.728	-3.47323	113.443	959.728	518.286	118.286	210.814	483.779	451.894	252.699	32.5764	575.724	496.128	81.1749	54.1091	437.527	535.586	122.914	240.362	741.357	346.378	499.584	27.2851	171.351	238.31	203.117	5.36913	786.04	718.987	27.0042	-28.1553	272.816	262.604	130.748	19.6876	848.462
1	19	1	BMP1	NM_006129	1274	Bone morphogenetic protein 1		108.836	244.039	378.182	269.899	104.136	123.601	180.608	-27.7858	124.787	324.447	331.429	150.857	261.032	252.579	351.33	340.371	176.664	325.764	339.119	168.758	105.891	185.018	199.366	100.95	78.19	169.412	144.546	63.2806	104.775	130.423	102.251	84.7939	212.617	382.282	531.646	234.599	42.7184	247.573	221.607	262.604	74.9645	198.391
1	20	1	BMP1	NM_006129	1274	Bone morphogenetic protein 1		141.935	298.457	425.051	253.737	125.547	136.253	178.292	1.15774	139.762	371.185	394.857	181.714	303.294	216.283	391.297	318.453	158.496	301.331	309.212	145.794	108.218	237.964	201.901	123.759	104.977	297.557	246.461	125.895	73.1241	90.5866	53.7582	60.4087	207.248	356.51	610.97	175.527	111.65	130.097	117.452	178.393	75.3431	153.336
1	21	1	POLR3D	NM_001722	1276	BN51 (BHK21) temperature sensitivity complementing		99.2987	112.202	117.172	209.293	109.002	-49.635	121.563	-60.2026	88.0318	161.543	168.571	153.714	241.641	159.602	182.434	289.444	196.085	260.611	200.801	199.199	318.836	272.873	172.756	344.667	234.57	222.986	147.877	273.106	276.126	102.046	101.974	196.744	85.906	139.597	52.3207	-21.9409	102.913	53.3981	44.3213	94.1828	381.637	343.398
1	22	1	POLR3D	NM_001722	1276	BN51 (BHK21) temperature sensitivity complementing		76.2973	72.3703	155.152	223.03	118.735	-39.9027	131.983	-8.1042	137.947	188.315	192	165.714	261.032	161.094	152.78	405.479	209.24	324.511	220.027	162.884	349.673	300.218	172.334	372.545	327.964	293.213	127.893	363.031	150.614	45.839	75.3724	213.647	104.161	156.779	219.409	30.3797	100	50.4854	50.9695	189.474	373.687	307.052
1	23	1	NAT2	NM_000015	2	N-acetyltransferase 2 (arylamine N-acetyltransferase)		17.3913	1188.22	1614.55	42.8283	0.973236	1295.38	1457.6	-76.411	42.6546	2129.1	1821.14	63.4286	80.5469	1479.68	2015.15	160.516	40.094	1932.03	1214.42	57.1429	-20.3636	1263.71	2069.27	48.5744	150.588	1508.78	1010.49	232.473	-26.1937	594.27	907.239	68.7219	16.1074	1552.75	2236.29	11.8143	-23.301	870.874	844.321	52.0776	52.6266	4591.77
1	24	1	NAT2	NM_000015	2	N-acetyltransferase 2 (arylamine N-acetyltransferase)		25.8065	1302.1	1644.44	34.7475	11.6788	1566.91	1714.62	-103.039	60.3517	2488.03	1963.43	98.8571	110.876	1548.29	1436.26	129.573	28.1911	1693.34	1193.06	59.8131	-6.4	1267.2	1600.42	12.6716	228.778	2071.31	1556.7	230.475	-55.116	434.379	683.339	47.939	38.6577	1503.36	2276.79	-28.692	-16.5049	936.893	873.13	69.8061	63.9849	4297.21
1	25	1	DEFA6	NM_001926	711	Defensin, alpha 6, Paneth cell-specific		-7.29313	-7.29313	-34.7475	4.84848	1.94647	-219.951	-19.6816	-112.301	2.26886	17.6971	-21.1429	27.4286	0	6.46364	-17.4053	21.2732	0	-19.4205	-24.5661	4.27236	-8.14545	-13.9636	-11.8268	-12.2492	4.34389	29.6833	-41.2989	9.32556	-110.778	-64.3929	-30.7586	-51.8185	0	1.07383	-148.523	-108.017	-0.970874	-51.4563	3.3241	23.2687	8.708	-10.601
1	26	1	DEFA6	NM_001926	711	Defensin, alpha 6, Paneth cell-specific		-8.41515	7.29313	-22.6263	14.5455	0	-202.433	11.5774	-83.3575	7.26035	-13.1594	29.1429	33.7143	4.97203	-5.96644	-27.0749	25.141	0	23.1793	-16.0214	9.61282	0.581818	-24.4364	-6.75818	-7.18057	-5.06787	28.2353	-11.3239	14.6545	-84.0382	-82.4011	-32.9754	-24.3852	0	-60.1342	-140.084	-96.2025	0	-23.301	-23.2687	-31.0249	14.3871	17.7946
1	1	2	FGFR1	NM_023109	748	Fibroblast growth factor receptor 1 (fms-related tyrosine kinase 2, Pfeiffer syndrome)		779.804	538.569	694.141	1288.89	376.642	450.608	568.452	497.829	1564.61	886.217	780	1536	679.677	633.934	850.927	823.207	1825.53	741.112	872.096	1375.7	364.8	534.109	426.188	351.426	427.149	473.484	430.974	349.042	191.542	265.211	408.729	417.873	1308.99	915.973	1328.27	1724.89	671.845	548.544	366.759	749.03	346.805	392.239
1	2	2	FGFR1	NM_023109	748	Fibroblast growth factor receptor 1 (fms-related tyrosine kinase 2, Pfeiffer syndrome)		839.832	559.888	661.01	1449.7	425.304	378.589	780.318	612.446	2032.9	1053.2	980	2039.43	754.257	686.638	747.784	841.902	1792.95	650.901	910.013	1487.85	474.764	576	422.386	431.257	491.584	481.448	446.295	526.228	242.838	301.228	444.198	422.307	1335.84	889.128	1046.41	1583.12	510.68	541.748	311.357	745.706	329.389	411.926
1	3	2	SFTPC	NM_003018	1074	Surfactant, pulmonary-associated protein C		-11.2202	-34.2216	-20.202	-12.9293	0	-236.496	-30.1013	-148.191	0	19.5122	10.8571	22.2857	4.47483	13.9217	-11.6035	32.2321	-6.26468	-25.0587	-17.6235	-6.40854	-58.7636	-62.8364	-5.49102	1.26716	-65.1584	-42.7149	-32.6395	-3.33056	-117.872	-67.1214	-46.5535	-72.6013	-7.51678	-34.3624	-45.5696	-65.8228	-58.2524	-83.4951	-18.8366	-75.3463	-9.08661	-6.05774
1	4	2	SFTPC	NM_003018	1074	Surfactant, pulmonary-associated protein C		-37.5877	-36.4656	-12.9293	-8.88889	-3.89294	-194.647	-59.0449	-188.712	10.8905	14.5207	-25.1429	23.4286	0	0.497203	-41.2571	-22.5624	-15.0352	-58.2616	-26.7023	-2.13618	-85.5273	-75.0545	-18.1626	-38.4372	-46.3348	-49.2308	-56.6195	-22.6478	-123.874	-75.8527	-53.204	-80.6373	-23.6242	-75.1678	-91.1392	-106.329	-99.0291	-125.243	-43.2133	-90.8587	-12.1155	4.16469
1	5	2	MSR1	NM_002445	49	Macrophage scavenger receptor 1		-65.0771	-65.6381	-21.8182	-37.1717	-4.86618	-67.1533	31.259	-34.7323	7.26035	121.611	49.7143	37.7143	32.3182	84.0273	25.141	52.8606	-15.6617	18.1676	4.27236	19.2256	-117.527	-57.6	-9.2925	-54.0655	-77.4661	47.7828	-33.3056	-0.666112	-120.055	-45.839	-41.8427	-64.8424	-70.8725	6.44295	-55.6962	-6.75105	-57.2816	-49.5146	-7.75623	-6.6482	40.5111	50.7336
1	6	2	MSR1	NM_002445	49	Macrophage scavenger receptor 1		-59.467	-1.68303	-42.0202	-29.899	-13.6253	-115.815	-25.4703	-46.3097	0	123.426	27.4286	28.5714	43.7539	65.1336	33.5214	36.7446	-15.0352	40.7204	-32.5768	1.60214	-115.2	-25.0182	-21.1193	-115.312	-65.1584	-24.6154	-27.3106	-5.995	-146.794	-55.116	-42.9512	-55.9751	-119.195	-36.5101	-28.692	27.0042	-18.4466	25.2427	-79.7784	39.8892	70.0426	128.727
1	7	2	DUSP4	NM_057158	2359	Dual specificity phosphatase 4		93.6886	87.5175	109.899	264.242	123.601	-92.4574	108.828	143.56	165.173	99.8298	148.571	118.286	218.769	113.86	141.176	224.98	60.7674	79.5615	67.8238	66.7557	128	64	27.8775	65.8923	75.2941	104.253	63.2806	134.555	47.4761	12.5512	30.2044	80.9144	26.8456	67.651	92.827	30.3797	75.7282	2.91262	84.2105	78.6704	65.4993	171.51
1	8	2	DUSP4	NM_057158	2359	Dual specificity phosphatase 4		96.4937	43.7588	145.455	272.323	126.521	-109.002	82.1997	208.394	193.761	137.493	165.143	141.714	250.59	123.306	192.748	223.046	77.0556	75.8027	191.722	78.5047	269.964	153.6	29.5671	101.795	76.0181	95.5656	168.526	241.799	43.1105	-14.1883	44.6138	113.336	3.22148	12.8859	109.705	0	57.2816	42.7184	56.5097	114.127	57.5485	220.729
1	9	2	ADAM9	NM_003816	2442	A disintegrin and metalloproteinase domain 9 (meltrin gamma)		388.78	57.223	77.5758	627.879	186.861	98.2968	245.441	724.747	2395.01	342.598	159.429	1754.86	408.204	338.595	275.907	602.095	461.081	380.266	265.421	730.04	905.891	51.2	81.943	2054.91	549.502	222.262	164.53	815.321	574.079	6.54843	124.143	1605.54	90.2013	245.906	-18.5654	288.608	247.573	53.3981	154.017	688.089	325.225	308.187
1	10	2	ADAM9	NM_003816	2442	A disintegrin and metalloproteinase domain 9 (meltrin gamma)		541.374	80.7854	39.596	658.586	181.995	-22.3844	312.59	965.557	3203.63	461.486	261.143	2352	331.635	271.473	312.006	475.101	358.966	384.025	195.995	620.027	1196.22	81.4545	124.604	2837.17	558.19	402.534	213.822	1412.16	459.482	22.3738	123.589	1751.85	108.456	155.705	116.456	337.553	394.175	167.961	99.723	699.169	293.043	360.435
1	11	2	ATP6V1B2	NM_001693	1697	ATPase, H+ transporting, lysosomal (vacuolar proton pump), beta polypeptide, 56/58kD, isoform 2		1018.79	1039.55	1086.87	1669.49	1942.58	1891.97	1508.54	2573.66	1825.98	1750.2	1448	2198.86	2164.82	1362.83	1483.32	2392.26	1595.61	1370.71	1574.37	1530.57	722.036	623.709	632.735	941.499	3927.6	1299.55	863.281	4096.59	1052.11	706.685	582.473	1325.67	1606.44	2182.01	3900.42	3151.05	3924.27	1365.05	1265.37	4651.52	716.327	903.36
1	12	2	ATP6V1B2	NM_001693	1697	ATPase, H+ transporting, lysosomal (vacuolar proton pump), beta polypeptide, 56/58kD, isoform 2		1156.24	1361.57	1254.95	1690.51	1544.53	1630.17	1711.14	2646.6	2173.11	1878.62	1520.57	2374.29	2186.7	1247.48	1368.57	2341.98	1729.05	1397.02	1334.05	1242.19	773.236	716.8	577.825	977.402	4165.07	1579	1009.16	5131.06	1014.46	658.117	522.342	1296.29	1941.48	2794.09	4042.19	3083.54	3558.25	1888.35	1160.11	5027.15	809.087	902.603
1	13	2	DEFA4	NM_001925	2582	Defensin, alpha 4, corticostatin		-35.9046	-78.5414	-33.1313	-42.0202	0	-187.835	3.47323	-131.983	0	18.6047	-25.7143	20	0	4.97203	1.93392	11.6035	0	-3.13234	-10.6809	-3.73832	-48.8727	-52.3636	-24.076	-54.0655	-32.5792	-9.41176	-38.6345	17.985	-110.778	-49.1132	81.4687	272.116	-31.1409	-54.7651	-81.0127	-50.6329	-57.2816	3.8835	-52.0776	-52.0776	28.3956	9.08661
1	14	2	DEFA4	NM_001925	2582	Defensin, alpha 4, corticostatin		-20.7574	-19.0743	-54.9495	-42.8283	0	-142.092	24.3126	-114.616	0	19.5122	-0.571429	25.7143	0	25.3574	-23.2071	18.05	0	13.7823	-13.8852	-4.80641	-41.3091	-25.6	-27.8775	-43.9282	-36.1991	20.2715	-5.32889	-8.65945	-86.221	-34.925	-33.5296	-30.2044	-17.1812	-48.3221	-62.4473	-38.8186	-65.0485	-37.8641	-56.5097	1.10803	45.0544	40.5111
1	15	2	STAR	NM_000349	3132	Steroidogenic acute regulatory protein		172.791	501.543	498.586	296.566	464.234	635.523	641.389	408.683	366.648	709.246	641.143	434.857	332.132	748.788	808.38	453.183	300.078	617.698	586.382	215.22	381.091	617.891	545.301	391.975	327.24	578.462	732.057	406.994	459.482	657.572	415.379	374.091	454.228	919.195	875.949	575.527	388.35	1159.22	783.38	427.701	775.769	1030.95
1	16	2	STAR	NM_000349	3132	Steroidogenic acute regulatory protein		240.112	589.621	610.101	282.828	353.285	391.241	800	496.671	510.947	862.621	680	474.857	396.768	747.794	777.438	454.472	342.678	711.042	549.533	209.88	414.255	885.527	518.268	423.654	356.199	771.041	817.985	610.824	533.151	695.771	291.237	336.682	403.758	1000.81	830.38	486.076	365.049	1089.32	869.806	542.936	645.149	972.267
1	17	2	BLK	NM_001715	2243	B lymphoid tyrosine kinase		-10.6592	-7.29313	-55.7576	-4.0404	17.5182	-231.63	-84.5152	-131.983	8.62167	21.7811	13.7143	34.2857	18.3965	17.4021	-5.15713	15.4714	-13.7823	-30.6969	-11.215	17.6235	-16.2909	-50.6182	-13.5164	-20.6969	-57.9186	5.79186	-21.3156	-24.6461	-102.592	-46.3847	-57.3606	-88.3963	2.14765	-16.1074	-37.1308	-81.0127	-87.3786	-180.583	-39.8892	-54.2936	7.95078	1.51443
1	18	2	BLK	NM_001715	2243	B lymphoid tyrosine kinase		0	-12.3422	-25.8586	19.3939	-11.6788	-208.273	-62.5181	-136.614	7.26035	44.4697	26.2857	28.5714	28.3406	17.8993	22.5624	11.6035	-1.25294	-10.0235	-36.8491	-4.80641	-13.3818	-25.0182	-10.1373	-24.4984	-23.8914	-14.4796	-41.965	-21.3156	-103.138	-72.5784	-54.0353	-73.7097	-26.8456	-105.235	-74.2616	-79.3249	-120.388	-212.621	-31.0249	-77.5623	7.57217	-4.92191
1	19	2	STMN4	NM_030795	3815	Stathmin-like 4		169.986	205.33	187.475	362.02	218.005	57.4209	46.3097	50.9407	117.073	168.349	203.429	192.571	193.412	202.859	232.716	199.839	237.431	240.564	223.765	225.367	372.945	611.491	646.674	737.064	246.878	336.652	290.425	367.694	156.617	109.686	118.878	245.791	250.201	221.208	275.105	283.544	125.243	43.6893	111.911	219.391	614.482	727.307
1	20	2	STMN4	NM_030795	3815	Stathmin-like 4		204.769	165.498	210.909	339.394	198.54	6.81265	69.4645	81.042	165.627	208.735	209.714	199.429	191.92	148.167	204.351	228.203	264.996	365.857	203.471	192.79	449.164	555.055	565.576	607.392	153.484	381.538	230.475	392.34	187.722	88.4038	113.89	226.394	222.282	257.718	239.662	362.869	123.301	82.5243	128.532	170.637	635.305	681.117
1	21	2	ZDHHC2	NM_016353	5943	Rec		53.2959	71.8093	102.626	181.01	105.109	-36.983	89.1462	72.9378	639.365	387.067	326.286	688	389.31	274.456	260.435	418.372	174.158	194.205	162.35	165.554	378.764	202.473	252.165	414.361	552.398	254.842	183.847	786.678	351.432	68.2128	60.1316	434.499	167.517	251.275	74.2616	118.143	179.612	41.7476	80.8864	332.41	365.736	478.94
1	22	2	ZDHHC2	NM_016353	5943	Rec		70.6872	69.5652	151.111	201.212	97.3236	-86.618	90.3039	81.042	923.426	441.52	392.571	817.143	374.891	268.987	305.56	475.101	192.326	260.611	239.786	183.178	484.655	262.982	221.331	421.542	629.864	322.896	173.189	859.284	489.495	66.5757	66.505	350.814	194.362	263.087	140.084	148.523	308.738	86.4078	49.8615	326.87	401.704	536.11
1	23	2	KIAA0711	NM_014867	5333	KIAA0711 gene product		17.3913	58.906	35.5556	12.9293	0	-129.44	65.9913	-167.873	8.62167	188.769	118.857	28	9.94406	81.0441	89.6052	43.8356	28.1911	114.017	31.5087	30.9746	-27.9273	254.255	443.083	29.5671	13.0317	72.3982	65.2789	1.99833	-106.958	51.296	104.745	-47.1077	0	32.2148	-99.5781	-91.1392	-37.8641	-38.835	28.8089	-50.9695	141.221	186.275
1	24	2	KIAA0711	NM_014867	5333	KIAA0711 gene product		15.7083	40.3927	6.46465	14.5455	0	-129.44	83.3575	-143.56	15.4282	221.441	46.2857	22.2857	6.96085	89.9938	76.7123	16.7607	29.444	86.4526	64.6195	33.6449	-19.2	348.509	378.458	36.3252	11.5837	92.6697	34.6378	34.6378	-87.8581	15.8254	92.5528	-57.0835	21.4765	7.51678	-23.6287	-74.2616	-14.5631	-30.0971	49.8615	-1.10803	149.172	165.831
1	25	2	MGC29816	AK021776	5019	Homo sapiens cDNA FLJ11714 fis, clone HEMBA1005219, weakly similar to NUCLEAR PROTEIN SNF7		214.306	213.184	273.939	578.586	171.29	163.504	302.171	106.512	275.893	421.554	316.571	342.286	331.137	343.07	395.81	345.528	345.81	400.313	277.17	302.27	166.4	207.127	255.544	340.444	555.294	385.882	279.101	739.384	21.2824	52.9332	114.167	245.514	132.081	326.443	339.241	268.354	226.214	272.816	290.305	335.734	336.583	642.12
1	26	2	MGC29816	AK021776	5019	Homo sapiens cDNA FLJ11714 fis, clone HEMBA1005219, weakly similar to NUCLEAR PROTEIN SNF7		260.87	268.163	343.434	585.051	237.47	218.978	493.198	240.81	387.975	456.495	274.857	425.143	247.11	304.786	281.064	310.717	291.934	333.908	197.063	280.374	164.655	237.964	224.287	310.454	676.923	429.321	292.423	861.948	4.36562	31.6508	98.372	247.177	143.893	441.342	359.494	285.232	205.825	240.777	258.172	271.468	298.344	636.062
1	1	3	FLJ10569	NM_018142	5105	Hypothetical protein FLJ10569		247.966	364.656	411.313	507.475	248.175	218.978	824.313	549.928	628.02	698.809	559.429	602.857	557.862	547.918	702.659	656.89	171.652	496.163	710.28	238.718	298.473	507.927	590.919	473.073	828.959	378.643	257.785	1102.41	106.958	102.046	420.921	660.894	129.933	660.403	658.228	251.477	377.67	431.068	325.762	485.319	243.445	506.2
1	2	3	FLJ10569	NM_018142	5105	Hypothetical protein FLJ10569		309.116	488.64	411.313	421.01	190.754	199.513	1105.64	767.583	784.118	843.562	635.429	790.857	478.31	634.431	560.838	636.906	214.879	513.704	880.107	285.714	313.6	480.582	570.644	575.713	931.765	485.792	329.059	1449.46	109.686	71.487	518.462	800	171.812	576.644	678.481	160.338	302.913	402.913	280.332	538.504	276.006	603.124
1	3	3	FLJ10477	NM_018105	7432	Hypothetical protein FLJ10477		53.2959	40.9537	64.6465	169.697	79.8054	-0.973236	63.6758	173.661	178.332	199.206	60.5714	244.571	119.329	192.418	147.623	225.624	34.4558	130.305	158.611	118.558	221.091	100.073	103.907	480.253	144.796	175.204	49.9584	269.775	51.296	-3.27422	83.9626	486.872	-10.7383	136.376	148.523	72.5738	107.767	92.233	46.5374	159.557	89.7302	182.489
1	4	3	FLJ10477	NM_018105	7432	Hypothetical protein FLJ10477		40.3927	135.764	66.2626	151.919	65.2068	27.2506	68.3068	296.382	260.465	266.364	104.571	306.286	132.256	200.87	134.73	194.037	25.6852	239.311	122.83	148.465	258.327	137.891	103.907	575.713	201.991	81.086	41.965	191.84	48.5675	-13.0969	80.0831	538.136	-8.5906	47.2483	27.0042	-1.68776	76.699	74.7573	22.1607	177.285	76.1003	156.365
1	5	3	BLP1	NM_031940	7471	BBP-like protein 1		129.593	159.327	259.394	194.747	334.793	158.637	529.088	459.624	446.512	444.697	371.429	534.286	610.566	538.968	573.731	696.857	291.308	370.869	466.756	298.531	573.673	395.055	309.609	676.663	726.878	428.597	277.769	648.793	276.126	198.636	266.02	743.471	166.443	298.523	502.954	303.797	514.563	186.408	218.283	460.942	700.805	775.769
1	6	3	BLP1	NM_031940	7471	BBP-like protein 1		263.114	275.456	213.333	224.646	311.436	84.6715	742.113	680.753	569.484	522.292	412	662.857	568.8	502.175	511.201	657.534	384.025	490.525	601.335	320.427	623.709	394.473	381.415	871.806	803.62	500.995	367.027	919.9	300.136	157.708	294.285	874.541	205.101	248.054	496.203	275.105	443.689	263.107	327.978	536.288	604.638	750.024
1	7	3	PNMA2	AB020690	7782	Paraneoplastic antigen MA2		-21.8794	-11.7812	0	30.7071	61.3139	-50.6083	79.8842	62.5181	119.342	124.334	28	132	15.9105	90.491	43.8356	65.7534	263.117	224.276	50.7343	485.447	-95.4182	-64	-13.9388	-23.6536	-49.2308	93.3937	-35.3039	52.6228	-111.323	-33.8336	-25.4936	-16.6263	64.4295	122.416	21.9409	286.92	-14.5631	44.6602	28.8089	145.152	14.3871	40.1325
1	8	3	PNMA2	AB020690	7782	Paraneoplastic antigen MA2		12.3422	49.9299	-8.88889	44.4444	46.7153	-39.9027	43.9942	89.1462	178.786	169.711	34.2857	169.714	12.9273	92.4798	25.141	63.8195	303.211	184.808	33.6449	436.849	-84.3636	-42.4727	-13.9388	5.06864	-23.1674	31.8552	-20.6495	27.3106	-146.794	-23.4652	-23.2768	-1.38552	68.7248	129.933	13.5021	224.473	-40.7767	51.4563	-16.6205	197.23	-6.05774	48.8405
1	9	3	SFRP1	NM_003012	7306	Secreted frizzled-related protein 1		166.059	258.626	363.636	239.192	357.178	48.6618	209.551	375.109	2118.21	381.622	363.429	1692	348.042	365.942	431.91	358.421	177.917	353.328	391.989	194.927	1031.56	349.673	307.92	803.801	361.991	353.303	289.092	386.345	618.827	128.786	217.804	592.726	132.081	362.953	344.304	168.776	492.233	303.883	173.961	568.421	365.357	310.838
1	10	3	SFRP1	NM_003012	7306	Secreted frizzled-related protein 1		153.717	322.581	361.212	235.96	295.864	3.89294	327.641	378.582	2651.39	403.403	313.714	2009.71	325.171	337.104	439.001	397.744	227.408	431.01	424.032	176.235	1076.36	400.873	272.017	891.235	310.588	330.136	337.052	455.62	544.065	124.966	168.756	586.63	140.671	292.081	482.7	102.954	517.476	214.563	212.742	601.662	347.563	317.653
1	11	3	ASH2L	NM_004674	6856	Ash2 (absent, small, or homeotic)-like (Drosophila)		63.3941	55.54	137.374	284.444	69.0998	113.869	226.918	218.813	466.931	353.488	143.429	343.429	327.16	245.121	274.617	562.127	164.135	381.519	336.983	253.672	77.9636	108.8	239.071	277.508	435.837	324.344	242.465	707.41	70.3956	26.1937	164.6	523.727	9.66443	317.852	416.878	177.215	175.728	175.728	109.695	308.033	270.327	537.624
1	12	3	ASH2L	NM_004674	6856	Ash2 (absent, small, or homeotic)-like (Drosophila)		118.373	204.208	134.949	218.182	72.0195	57.4209	363.531	390.159	645.718	421.554	144	472.571	319.702	219.764	253.989	460.274	140.329	358.34	344.459	191.188	87.8545	155.927	250.475	322.703	474.208	390.226	294.421	894.588	75.8527	44.7476	160.72	602.148	-39.7315	234.094	455.696	216.034	180.583	250.485	97.5069	330.194	232.466	476.29
1	13	3	VDAC3	NM_005662	7381	Voltage-dependent anion channel 3		1235.34	1040.67	1474.75	1801.21	865.207	1354.74	1894.07	1228.36	2449.46	1719.8	1254.86	1970.29	1983.84	1238.53	2263.98	2387.75	1012.37	1479.72	2168.22	1017.89	3515.93	838.4	1526.08	8932.21	2620.09	1430.59	1401.5	2677.77	2421.83	395.089	1094.01	6044.48	517.584	2034.9	3542.62	1024.47	2516.5	1302.91	1021.61	2496.4	959.394	2376.53
1	14	3	VDAC3	NM_005662	7381	Voltage-dependent anion channel 3		1353.16	1320.62	1567.68	1831.11	795.134	1026.76	2426.63	1670.62	2978.11	2172.66	1522.86	2120	1797.89	1132.13	1765.67	1974.54	814.409	1475.33	1982.91	756.208	3748.07	715.055	1455.54	7471.17	2979.19	1706.43	1714.57	3956.04	2434.92	427.831	934.118	5574.23	508.993	2037.05	3135.86	889.451	2266.99	1366.02	1229.92	2108.59	995.741	2369.33
1	15	3	MTSG1	AB033114	7946	AT2 receptor-interacting protein 1		489.201	507.714	449.293	917.172	292.944	485.645	722.431	644.863	176.517	1100.85	468.571	158.286	312.244	618.024	853.505	494.44	689.115	773.688	838.985	1025.9	394.473	463.127	732.841	1047.1	426.425	794.932	682.764	925.229	197.544	197.544	447.523	659.508	666.846	1001.88	1206.75	1529.11	296.117	700.971	388.92	392.244	948.415	1099.1
1	16	3	MTSG1	AB033114	7946	AT2 receptor-interacting protein 1		528.471	723.142	516.364	831.515	367.883	575.182	901.881	899.566	238.684	1438	665.714	193.714	252.579	602.113	677.518	409.347	657.792	784.965	792.523	874.232	406.691	442.764	639.071	939.81	635.656	1177.19	748.709	1105.08	57.8445	84.0382	362.729	524.835	513.289	862.282	1272.57	1309.7	212.621	552.427	456.51	416.62	967.724	1241.84
1	17	3	LOC51125	NM_016099	7953	HSPC041 protein		673.212	1042.92	1452.93	1221.82	1504.62	2352.31	1817.66	1693.78	1763.81	3043.45	3026.86	2022.29	2750.03	2404.97	2861.56	2561.8	1916.99	2347.38	2606.14	1229.37	2481.45	1960.15	1578.46	2943.61	2100.27	1805.61	2628.48	3290.59	3681.31	1164.53	1440.39	4139.11	1751.41	3198.93	3252.32	2021.94	3103.88	2740.78	2319.11	3481.44	3439.66	5271.37
1	18	3	LOC51125	NM_016099	7953	HSPC041 protein		1084.99	1620.76	1600.81	1314.75	1412.17	1573.72	1528.22	1325.62	1948.95	3188.66	2845.14	1876.57	2731.63	2579.99	2757.78	2573.41	1963.98	2726.39	2791.46	1460.08	2729.89	2228.36	1890.18	3714.04	3281.09	2546.97	2210.16	3351.21	3621.83	1370.8	976.238	2939.8	1741.74	3130.2	3277.64	2183.97	2754.37	2055.34	1973.41	3277.56	3151.16	3907.24
1	19	3	EXTL3	NM_001440	9018	Exostoses (multiple)-like 3		1896.77	1602.81	1650.91	3978.99	2458.39	1951.34	1549.06	2169.61	1745.21	2586.5	2109.71	1858.29	3347.17	2150.4	2520.55	3740.21	1995.93	1796.08	2079.57	1508.14	2385.45	1740.8	1472.86	3436.96	5495.02	1521.09	2493.26	6694.42	2546.25	1396.45	978.455	2535.5	2275.44	3965.64	4248.1	3176.37	3824.27	2267.96	2168.42	4674.79	2145.2	2908.47
1	20	3	EXTL3	NM_001440	9018	Exostoses (multiple)-like 3		2785.97	2119.5	1799.6	3940.2	2734.79	2037.96	2117.51	3690.88	1832.33	2778.9	2303.43	2077.14	3501.31	2248.35	2452.22	3947.14	2030.38	2165.7	2195.99	1664.62	2395.35	2004.36	1509.61	3324.18	6177.74	2748.96	2783.01	8253.12	2416.37	1297.68	940.215	2621.13	2452.62	3614.5	4327.43	3144.3	4028.16	2351.46	2055.4	4395.57	2127.4	3139.8
1	21	3	DLC1	AB051510	8700	Deleted in liver cancer 1		187.938	355.68	417.778	433.939	139.173	194.647	272.069	127.352	176.517	549.064	477.714	242.286	322.685	426.103	422.885	355.842	357.713	657.165	412.817	285.714	385.745	635.345	601.478	561.774	340.995	554.57	309.742	572.19	279.945	209.55	239.972	343.886	249.128	411.275	366.245	200.844	248.544	214.563	91.9668	292.521	414.198	983.247
1	22	3	DLC1	AB051510	8700	Deleted in liver cancer 1		212.623	357.924	459.798	442.02	196.594	199.513	261.65	143.56	182.87	607.147	428	244.571	307.769	438.533	453.828	358.421	368.99	570.713	367.957	313.485	367.127	592.291	474.34	451.109	488.688	632.76	422.315	632.806	266.303	215.007	178.732	305.923	216.913	404.832	408.439	224.473	335.922	330.097	155.125	154.017	396.403	933.649
1	23	3	MGC1136	NM_024025	8719	Hypothetical protein MGC1136		279.383	511.641	604.444	580.202	398.054	626.764	630.97	356.585	350.766	951.106	944	450.286	766.19	981.479	955.359	804.512	442.287	695.38	543.124	264.352	335.709	583.564	500.106	349.314	868.778	738.462	554.205	891.923	279.4	393.452	322.826	387.946	406.98	1011.54	896.203	345.992	390.291	746.602	557.341	444.321	426.692	813.251
1	24	3	MGC1136	NM_024025	8719	Hypothetical protein MGC1136		353.997	773.072	579.394	559.192	296.837	549.878	580.029	417.945	362.11	1081.79	1050.29	470.857	776.631	939.217	896.052	790.975	376.507	666.562	591.188	270.761	324.655	777.309	434.213	328.194	972.308	792.76	698.751	1094.42	386.903	302.865	288.743	335.85	388.725	1020.13	914.768	457.384	372.816	753.398	561.773	460.942	493.706	856.034
1	25	3	LOC114926	BC013035	10018	Homo sapiens, Similar to fasciculation and elongation protein zeta 2 (zygin II), clone MGC:4729 IMAG		295.652	795.512	1061.01	638.384	126.521	679.319	768.741	163.242	383.891	1182.53	1031.43	505.143	887.011	886.513	1049.48	970.83	292.561	977.291	764.219	233.912	1146.18	1310.25	1670.12	2115.31	1357.47	1111.31	904.58	2252.12	825.102	361.801	588.847	1585.31	64.4295	677.584	1134.18	-11.8143	324.272	548.544	359.003	335.734	429.721	1876.76
1	26	3	LOC114926	BC013035	10018	Homo sapiens, Similar to fasciculation and elongation protein zeta 2 (zygin II), clone MGC:4729 IMAG		310.238	946.424	1082.02	703.03	200.487	815.572	1076.7	185.239	513.216	1477.94	1136.57	556.571	803.48	974.518	924.416	746.495	260.611	738.606	700.668	249.399	937.891	1248.58	1337.28	1909.61	1490.68	1169.95	902.581	2402	615.007	281.583	547.281	1457.29	61.2081	726.98	1191.56	3.37553	341.748	539.806	439.889	377.839	352.106	1873.36
1	1	4	LEPROTL1	NM_015344	11000	Leptin receptor overlapping transcript-like 1		126.788	131.837	189.091	244.848	79.8054	-18.4915	188.712	229.233	182.416	217.357	106.286	179.429	182.971	193.412	197.26	215.955	130.305	246.829	294.259	256.342	207.709	116.364	157.973	320.169	128.869	331.584	101.915	211.823	26.7394	2.18281	116.384	318.947	103.087	86.9799	163.713	170.464	190.291	62.1359	138.504	289.197	97.681	234.359
1	2	4	LEPROTL1	NM_015344	11000	Leptin receptor overlapping transcript-like 1		84.7125	90.3226	148.687	219.798	78.8321	-75.9124	409.841	408.683	267.725	286.784	194.857	268	160.099	170.541	224.335	239.162	111.511	229.287	234.98	220.561	152.436	105.309	179.937	435.058	104.253	198.371	105.246	264.446	2.18281	-24.0109	148.251	373.814	66.5772	52.6174	234.599	165.401	194.175	50.4854	60.9418	120.776	112.825	233.602
1	3	4	ChGn	NM_018371	11260	Hypothetical protein FLJ11264		56.101	2.24404	65.4545	112.323	53.528	-114.842	93.7771	-13.8929	94.8383	138.4	124	157.143	121.318	127.284	83.1587	132.151	87.7056	144.088	206.142	239.786	16.2909	46.5455	71.3833	79.831	-8.68778	115.837	-3.99667	47.96	-63.8472	-10.3683	27.9875	76.4808	-1.07383	63.3557	84.3882	33.7553	-16.5049	-40.7767	13.2964	18.8366	210.128	198.77
1	4	4	ChGn	NM_018371	11260	Hypothetical protein FLJ11264		41.5147	-6.73212	21.8182	101.01	-6.81265	-139.173	85.6729	31.259	121.157	190.584	89.1429	192	139.714	121.318	76.0677	159.226	77.0556	92.0908	145.794	185.314	19.7818	59.9273	50.6864	41.8163	-9.41176	47.0588	-0.666112	85.2623	-58.3902	-3.81992	25.7707	39.0717	-25.7718	30.0671	38.8186	35.443	-35.9223	-27.1845	-36.5651	-3.3241	206.72	207.478
1	5	4	FLJ10871	NM_018250	15562	Hypothetical protein FLJ10871		156.522	111.08	231.111	187.475	238.443	202.433	372.793	222.287	230.97	624.39	492	276	486.762	414.17	390.008	476.39	147.22	503.054	360.481	199.733	192.582	628.945	291.869	248.363	209.231	284.525	333.056	285.096	6.54843	314.325	283.201	188.154	64.4295	258.792	347.679	86.0759	95.1456	125.243	106.371	118.56	354.378	1142.64
1	6	4	FLJ10871	NM_018250	15562	Hypothetical protein FLJ10871		61.7111	71.2482	221.414	168.889	183.942	149.878	561.505	387.844	279.524	632.104	608.571	320	484.276	403.729	459.629	519.581	159.123	539.389	423.498	161.816	254.836	670.255	377.191	240.338	274.389	271.493	301.749	303.081	73.6698	225.921	277.936	229.165	66.5772	304.966	440.506	37.1308	144.66	244.66	183.934	98.615	411.926	1146.81
1	7	4	KIF13B	NM_015254	15711	Kinesin family member 13B		1283.59	1072.65	927.677	1520	1289.54	1493.92	1793.34	1661.36	936.585	1662.17	1445.71	1299.43	1875.95	1794.41	1716.04	1699.27	2257.17	1866.25	1486.78	1690.79	1076.36	1377.75	756.494	791.13	1565.97	2039.46	1662.61	1445.46	1362.07	1167.26	963.492	1384.97	1310.07	1661.21	2506.33	2443.88	1202.91	1433.98	1769.53	2150.69	2877.43	2887.27
1	8	4	KIF13B	NM_015254	15711	Kinesin family member 13B		1784.01	1370.55	1511.11	1945.86	1244.77	1175.67	2161.51	2535.46	1039.59	1825.98	1584.57	1313.71	1841.64	1756.62	1806.93	1935.21	2335.47	1870.01	1858.48	1689.19	1070.55	1338.18	1186.91	981.626	1708.6	2484.71	1877.77	1706.58	1152.52	1161.8	956.287	1378.32	1677.32	2554.63	2264.98	2401.69	1878.64	2552.43	1941.27	2541.83	2895.98	2711.22
1	9	4	CDCA2	BC015691	15091	Homo sapiens, clone IMAGE:4810400, mRNA		-33.6606	-91.4446	-25.0505	-20.202	-4.86618	-218.978	30.1013	-53.2562	4.99149	30.4027	2.28571	21.7143	49.2231	25.3574	-8.38034	44.4803	22.5529	14.4088	-4.27236	24.032	-31.4182	-43.6364	-23.2313	2.11193	-54.2986	-44.1629	-43.2973	25.3122	-107.503	-64.3929	-43.2283	-21.8912	-41.8792	-104.161	-55.6962	-40.5063	-22.3301	-78.6408	3.3241	-26.5928	44.6758	10.601
1	10	4	CDCA2	BC015691	15091	Homo sapiens, clone IMAGE:4810400, mRNA		-10.0982	-49.9299	-18.5859	2.42424	19.4647	-288.078	0	-63.6758	14.0669	51.73	1.14286	32.5714	40.2735	32.8154	6.44641	67.6873	11.9029	5.01175	2.13618	11.749	-21.5273	-26.7636	-11.4044	2.53432	-17.3756	19.5475	-6.66112	27.9767	-98.7722	-36.5621	-32.6983	-22.9997	-35.4362	3.22148	-52.3207	-33.7553	-7.76699	-48.5437	-7.75623	50.9695	64.3635	31.4245
1	11	4	GPR124	NM_032777	17270	Tumor endothelial marker 5 precursor		86.3955	55.54	156.768	240.808	151.825	59.3674	275.543	201.447	206.466	268.633	298.857	265.143	309.758	252.579	231.426	355.197	255.599	306.343	180.507	253.672	251.345	249.018	201.478	249.63	244.706	245.43	155.87	254.455	223.192	140.791	101.42	326.152	182.55	30.0671	227.848	204.219	66.9903	15.534	237.119	131.856	215.428	505.442
1	12	4	GPR124	NM_032777	17270	Tumor endothelial marker 5 precursor		67.3212	126.227	122.828	260.202	105.109	-1.94647	206.078	103.039	196.029	285.876	308.571	249.143	280.92	269.484	279.13	301.692	275.02	362.725	230.708	205.607	307.782	361.309	192.608	256.811	188.959	283.801	276.436	292.423	270.123	157.162	95.601	326.152	233.02	120.268	224.473	249.789	139.806	37.8641	86.4266	149.584	256.697	589.872
1	13	4	FLJ20967	NM_022071	17433	Hypothetical protein FLJ20967		18.5133	-19.0743	-11.3131	24.2424	8.75912	-161.557	63.6758	-45.152	38.5706	65.7969	57.1429	58.2857	80.0497	49.2231	46.4142	34.166	35.7087	15.6617	50.2003	42.7236	11.0545	39.5636	25.7656	5.06864	15.9276	72.3982	30.6411	87.9267	-58.9359	-3.27422	-17.7347	57.3606	-2.14765	-52.6174	69.1983	0	8.73786	-44.6602	-4.43213	50.9695	94.2735	108.661
1	14	4	FLJ20967	NM_022071	17433	Hypothetical protein FLJ20967		13.4642	-19.0743	13.7374	16.9697	7.78589	-151.825	63.6758	-24.3126	44.0159	111.174	49.7143	84	63.642	53.6979	76.0677	59.9517	33.8293	54.5027	42.7236	52.3364	16.8727	30.8364	26.188	0.422386	55.7466	39.819	23.98	83.2639	-19.0996	-9.27694	-11.6384	41.5656	49.396	30.0671	30.3797	23.6287	17.4757	8.73786	2.21607	15.5125	96.9238	99.9527
1	15	4	GFRA2	U97145	19317	GDNF family receptor alpha 2		8.97616	-3.36606	-13.7374	19.3939	68.1265	-156.691	3.47323	-74.0955	20.4197	77.1412	48.5714	58.2857	51.7091	71.5973	79.2909	105.077	19.4205	48.8645	35.781	33.1108	42.4727	-14.5455	16.8955	32.5238	34.0271	50.6787	16.6528	62.6145	-7.09413	16.3711	-5.54209	3.60236	-10.7383	6.44295	-8.43882	-25.3165	-25.2427	-21.3592	-36.5651	40.9972	49.9763	61.7132
1	16	4	GFRA2	U97145	19317	GDNF family receptor alpha 2		13.4642	24.6844	-58.1818	8.08081	20.438	-124.574	33.5745	-30.1013	29.4952	81.2252	105.714	52	97.949	82.0385	66.3981	116.035	8.14409	65.7792	44.3258	18.1575	48.8727	-19.2	2.11193	24.9208	14.4796	5.79186	-33.3056	18.6511	-27.8308	-1.09141	-42.397	-14.6865	-23.6242	-39.7315	-50.6329	-35.443	1.94175	-14.5631	63.1579	21.0526	79.1292	105.632
1	17	4	PDLIM2	AK024498	19447	PDZ-LIM protein mystique		108.275	216.55	68.6869	153.535	376.642	137.226	194.501	268.596	262.28	409.756	369.143	413.714	396.271	350.031	364.222	450.604	257.478	357.087	301.202	221.629	267.055	177.455	175.713	261.035	275.113	264.253	120.566	181.182	289.768	214.461	94.4926	220.852	187.919	356.51	234.599	290.295	286.408	195.146	78.6704	285.873	376.716	484.998
1	18	4	PDLIM2	AK024498	19447	PDZ-LIM protein mystique		181.767	231.697	174.545	195.556	290.998	39.9027	230.391	261.65	243.222	438.798	345.714	385.143	386.824	416.159	360.999	475.101	266.875	353.328	229.64	195.995	247.855	258.327	128.828	332.418	254.842	320	202.498	201.832	269.031	159.345	91.9986	200.346	190.067	299.597	310.549	217.722	234.951	123.301	49.8615	281.44	351.727	452.816
1	19	4	ARHGEF10	NM_014629	20695	Rho guanine nucleotide exchange factor (GEF) 10		79.1024	152.034	23.4343	126.061	26.2774	137.226	39.3632	30.1013	112.535	335.791	153.714	174.286	299.814	284.897	165.673	274.617	246.202	375.881	197.063	164.486	77.3818	65.7455	135.586	165.153	94.1176	268.597	237.802	343.714	74.2156	72.0327	44.6138	128.022	20.4027	376.913	205.907	146.835	107.767	204.854	36.5651	210.526	647.042	890.109
1	20	4	ARHGEF10	NM_014629	20695	Rho guanine nucleotide exchange factor (GEF) 10		61.7111	70.6872	76.7677	178.586	27.2506	72.0195	185.239	38.2055	157.005	370.278	202.857	187.429	260.534	261.032	202.417	353.263	202.976	338.919	160.748	178.905	83.7818	123.345	124.182	117.001	127.421	306.244	145.212	265.779	58.3902	28.9222	25.2165	69.5532	65.5034	291.007	221.097	128.27	82.5243	172.816	72.0222	195.014	449.03	767.818
1	21	4	PTK2B	NM_004103	20313	Protein tyrosine kinase 2 beta		103.226	112.763	198.788	171.313	231.63	28.2238	116.932	113.459	158.366	351.673	337.714	212.571	411.187	416.159	253.989	364.222	297.572	390.29	262.75	174.099	246.691	248.436	150.37	239.071	297.557	271.493	317.069	277.769	98.2265	89.4952	90.0589	208.66	165.369	163.221	126.582	123.207	174.757	144.66	178.393	229.363	609.181	687.932
1	22	4	PTK2B	NM_004103	20313	Protein tyrosine kinase 2 beta		99.2987	216.55	105.859	189.091	237.47	-18.4915	138.929	105.355	148.837	400.681	402.286	197.714	403.232	460.907	299.114	364.867	283.164	290.681	319.893	191.188	256	271.709	140.232	177.825	272.941	403.258	459.617	331.057	110.778	38.7449	66.2279	174.299	141.745	167.517	91.1392	121.519	183.495	136.893	155.125	304.709	592.144	714.813
1	23	4	FLJ12847	NM_024596	23782	Hypothetical protein FLJ12847		-4.48808	104.348	9.69697	-22.6263	52.5547	-179.075	20.8394	-64.8336	68.5196	-5.89904	31.4286	130.286	11.4357	76.0721	85.7373	8.38034	25.0587	31.9499	19.2256	12.283	-38.9818	-11.6364	16.8955	0.844773	19.5475	30.4072	28.6428	-9.32556	-75.8527	-48.0218	-33.8067	-40.1801	-24.698	-15.0336	-146.835	-101.266	-53.3981	28.1553	9.9723	-116.343	-3.02887	44.6758
1	24	4	FLJ12847	NM_024596	23782	Hypothetical protein FLJ12847		-4.48808	82.4684	52.5253	-21.0101	49.635	-159.611	45.152	-53.2562	97.1072	18.1509	-12	144.571	23.8658	91.9826	170.83	92.8284	10.0235	16.9146	21.8959	20.8278	-17.4545	-11.0545	8.44773	-15.6283	-7.23982	123.801	14.6545	48.6261	-74.2156	-20.7367	-29.6502	-27.7104	-11.8121	22.5503	-114.768	-106.329	-44.6602	78.6408	93.0748	-64.2659	30.6673	66.6351
1	25	4	MFHAS1	NM_004225	24724	Malignant fibrous histiocytoma amplified sequence 1		188.499	677.7	934.141	348.283	939.173	887.591	850.941	845.152	554.509	1164.83	1038.29	671.429	849.72	1009.32	1052.7	823.207	314.487	1142.05	811.215	199.733	574.255	560.291	322.703	407.181	746.425	957.828	652.789	1075.1	454.025	276.126	229.997	586.63	240.537	1033.02	1397.47	305.485	791.262	557.282	622.715	901.939	230.573	466.446
1	26	4	MFHAS1	NM_004225	24724	Malignant fibrous histiocytoma amplified sequence 1		172.23	768.583	971.313	440.404	814.599	898.297	779.161	951.664	485.536	1138.97	948	668	840.273	1021.75	950.201	773.57	244.323	990.446	710.814	255.274	438.109	579.491	259.345	394.087	672.579	1139.55	602.831	839.967	480.764	275.034	201.178	551.16	239.463	1024.43	1417.72	361.181	886.408	624.272	610.526	1049.31	195.362	436.914
1	1	5	STC1	NM_003155	25590	Stanniocalcin 1		-18.5133	36.4656	-19.3939	31.5152	0	-95.3771	11.5774	-34.7323	0	58.9904	8.57143	39.4286	3.97763	47.2343	8.38034	78.0016	0	51.3704	-22.964	21.8959	-25.0182	-8.14545	-8.87012	-2.95671	-31.1312	138.281	-27.9767	20.6495	-123.874	-29.4679	-53.4811	-25.4936	0	147.114	-47.2574	40.5063	-8.73786	33.9806	-28.8089	-12.1884	13.6299	39.7539
1	2	5	STC1	NM_003155	25590	Stanniocalcin 1		-20.7574	3.92707	-17.7778	6.46465	-7.78589	-112.895	31.259	-13.8929	1.36132	69.4271	6.28571	34.2857	3.97763	52.2063	10.3143	39.9678	0	76.4291	-26.1682	14.9533	-42.4727	-34.3273	-17.7402	-30.4118	-55.0226	85.4299	-20.6495	-11.3239	-106.412	-63.8472	-65.9508	-59.3003	-20.4027	37.5839	-47.2574	6.75105	-50.4854	14.5631	-3.3241	54.2936	22.3379	18.5518
1	3	5	KIAA0725	AB018268	26450	KIAA0725 protein		967.742	1325.67	1273.54	1174.14	1643.8	1353.77	1608.1	2854.99	1281.91	1565.97	1678.86	1802.29	2403.98	1952.02	1856.57	2337.47	1573.06	2265.94	1749	1208.54	2678.11	1779.2	1084.69	2299.89	1792.58	1858.46	1403.5	2339.38	3088.13	1134.52	997.298	3042.33	1377.72	2415.03	2481.01	1701.27	2155.34	1572.82	1334.07	3058.17	2237.96	2214.1
1	4	5	KIAA0725	AB018268	26450	KIAA0725 protein		1537.17	1934.92	1428.69	1363.23	1600.97	1469.59	1665.99	3658.47	1531.93	1771.53	1881.71	2109.14	2698.32	2065.38	2130.54	2481.87	1495.38	1748.47	2294.26	1307.34	3246.55	2376.15	1350.37	2675.4	2251.58	2069.86	1667.94	2387.34	2791.27	1094.68	1013.65	3088.6	1432.48	2382.82	2285.23	1643.88	2374.76	1758.25	1354.02	3127.98	2574.16	2122.86
1	5	5	MSRA	NM_012331	26458	Methionine sulfoxide reductase A		347.265	1909.12	1640.4	516.364	290.998	2135.28	3476.7	468.886	311.288	2292	1548	405.714	937.228	2554.13	2119.58	783.884	407.831	1630.07	3190.92	605.607	429.964	1754.76	1179.73	580.781	569.774	1710.77	1386.84	785.346	383.629	706.139	1409.91	1000.9	358.658	3165.64	3466.67	565.401	633.981	1887.38	1574.52	857.618	402.84	2016.09
1	6	5	MSRA	NM_012331	26458	Methionine sulfoxide reductase A		431.978	2339.41	1841.62	539.798	162.53	1830.66	5134.59	686.541	412.025	2914.58	1986.86	518.857	860.162	2234.93	2263.98	879.291	443.54	1856.85	3027.5	441.656	550.982	1921.16	1625.77	765.364	957.828	2329.05	1751.21	837.968	433.834	845.293	1736.89	1207.07	287.785	2993.83	3159.49	492.827	633.01	1806.8	1654.29	887.535	410.033	1918.79
1	7	5	PBF	NM_018660	27410	Papillomavirus regulatory factor PRF-1		-19.0743	-65.0771	1.61616	-1.61616	3.89294	-208.273	-11.5774	-72.9378	7.26035	13.1594	-14.2857	26.8571	36.2958	27.8434	54.1499	51.5713	-16.9146	-8.77056	-8.01068	9.61282	-18.6182	-49.4545	-7.60296	-27.4551	-51.4027	-44.1629	-33.9717	20.6495	-112.96	-56.7531	-40.7343	-65.3966	-79.4631	-144.966	-118.143	-89.4515	-18.4466	-122.33	-25.4848	-120.776	22.7165	15.9016
1	8	5	PBF	NM_018660	27410	Papillomavirus regulatory factor PRF-1		1.12202	0	-17.7778	0.808081	21.4112	-193.674	59.0449	-72.9378	4.99149	21.3273	15.4286	22.2857	33.3126	8.45245	16.116	59.9517	-6.26468	-18.1676	12.283	15.4873	-25.6	-24.4364	0.422386	-4.64625	-30.4072	-36.1991	-20.6495	-17.985	-80.2183	-45.839	-38.5175	-39.903	-67.651	-151.409	-79.3249	-72.5738	-2.91262	-81.5534	-3.3241	-94.1828	29.5315	23.8523
1	9	5	LPAAT-e	NM_018361	27842	Hypothetical protein FLJ11210		32.5386	25.2454	124.444	116.364	46.7153	-126.521	204.92	99.5658	137.947	152.467	61.1429	134.286	139.217	109.385	127.639	185.012	25.0587	90.8379	222.697	67.2897	98.9091	12.8	121.225	253.01	87.6018	67.3303	47.96	219.817	-31.105	-23.4652	25.4936	378.802	-39.7315	0	75.9494	-18.5654	89.3204	26.2136	55.4017	136.288	74.9645	171.51
1	10	5	LPAAT-e	NM_018361	27842	Hypothetical protein FLJ11210		24.1234	18.5133	52.5253	80	62.2871	-164.477	222.287	237.337	181.509	217.811	91.4286	161.143	91.4854	136.731	127.639	137.309	3.13234	101.488	194.393	66.2216	122.182	50.6182	109.82	334.53	224.434	75.2941	87.9267	349.042	-0.545703	-25.1023	44.8909	380.741	-17.1812	109.53	145.148	-6.75105	102.913	33.0097	68.6981	168.421	74.9645	165.073
1	11	5	WHSC1L1	NM_023034	27721	Wolf-Hirschhorn syndrome candidate 1-like 1		7.29313	55.54	-27.4747	13.7374	18.4915	92.4574	-15.0507	2.31548	0	38.5706	-26.8571	31.4286	0	15.9105	-5.80177	31.5874	11.9029	0	-25.1001	3.20427	5.81818	11.0545	0.844773	-0.844773	-7.23982	52.8507	-3.33056	69.2756	36.0164	16.9168	11.0842	5.26498	-12.8859	34.3624	8.43882	69.1983	-7.76699	72.8155	42.1053	18.8366	1.13583	-1.13583
1	12	5	WHSC1L1	NM_023034	27721	Wolf-Hirschhorn syndrome candidate 1-like 1		-6.73212	12.9032	-9.69697	5.65657	-17.5182	5.83942	-41.6787	27.7858	0	34.9404	10.8571	18.2857	0	28.8378	6.44641	45.7695	-4.38528	51.9969	-6.40854	3.73832	3.49091	15.1273	-5.06864	3.80148	11.5837	14.4796	8.65945	18.6511	-3.27422	18.0082	9.97575	-6.92761	-2.14765	123.49	75.9494	43.8819	30.0971	47.5728	-32.133	38.7812	-3.78609	11.3583
1	13	5	PPP1R3B	NM_024607	28329	Protein phosphatase 1, regulatory (inhibitor) subunit 3B		30.2945	40.3927	92.1212	96.9697	-12.6521	-123.601	214.182	-20.8394	14.9745	221.894	158.857	49.1429	75.0777	138.222	147.623	85.0927	76.4291	325.764	190.12	101.469	30.8364	189.091	299.894	43.0834	103.529	268.597	91.2573	147.211	-19.6453	64.9386	101.143	35.4693	3.22148	19.3289	121.519	99.5781	4.85437	7.76699	13.2964	45.4294	47.3261	272.977
1	14	5	PPP1R3B	NM_024607	28329	Protein phosphatase 1, regulatory (inhibitor) subunit 3B		44.3198	105.47	193.939	33.9394	41.8491	-67.1533	236.179	2.31548	24.5037	242.314	161.714	76.5714	74.0833	124.301	149.557	76.7123	84.5732	276.273	198.131	84.9132	20.9455	221.091	257.656	64.6251	181.719	289.593	72.6062	159.201	-44.2019	36.5621	134.673	29.0959	37.5839	98.7919	43.8819	15.1899	-18.4466	1.94175	25.4848	16.6205	56.0341	315.381
1	15	5	DKFZp434K1210	NM_017606	32352	Hypothetical protein DKFZp434K1210		221.599	339.411	294.141	299.798	281.265	195.62	598.553	404.052	332.615	659.784	405.143	336.571	597.638	424.612	564.061	705.238	363.978	419.107	622.697	375.968	171.055	425.309	605.702	472.228	410.498	409.774	313.072	622.814	148.431	193.179	384.898	509.318	269.53	367.248	477.637	396.624	349.515	350.485	214.958	404.432	440.322	640.606
1	16	5	DKFZp434K1210	NM_017606	32352	Hypothetical protein DKFZp434K1210		276.578	461.15	261.01	299.798	263.747	157.664	948.191	509.407	450.142	906.183	593.714	375.429	564.823	472.343	515.713	584.045	308.849	419.107	623.765	375.434	150.109	502.109	706.23	423.231	660.271	619.729	468.943	738.718	163.165	199.727	344.163	456.945	274.899	380.134	502.954	408.439	308.738	246.602	247.091	318.006	334.69	668.623
1	17	5	DEFB1	NM_005218	32949	Defensin, beta 1		1308.84	1927.63	2219.8	2458.99	206.326	2109.98	3578.58	173.661	392.513	3253.55	1838.86	389.714	728.403	2107.15	2277.52	798.711	698.512	3854.03	3005.07	699.599	394.473	1285.24	2639.92	874.34	1146.79	3559.1	2053.62	1587.34	802.183	719.236	1078.49	1794.8	535.839	3056.11	3893.67	908.017	171.845	2059.22	1267.59	91.9668	3749.36	4207.86
1	18	5	DEFB1	NM_005218	32949	Defensin, beta 1		1591.58	2159.89	2223.03	2151.11	240.389	2718.25	3974.53	152.822	437.436	4426.09	2252.57	419.429	593.661	2009.2	2012.57	714.263	662.803	3353.48	3037.12	753.004	482.327	1504	2360.72	901.795	1471.86	4178.82	2446.63	1873.77	786.903	709.959	850.433	1468.65	435.973	2954.09	4408.44	896.203	45.6311	1947.57	1414.96	245.983	3107.24	3817.89
1	19	5	DCTN6	NM_006571	39913	Novel RGD-containing protein		210.94	366.9	460.606	383.838	169.343	206.326	390.159	100.724	541.35	652.524	494.286	496	435.053	447.98	466.076	481.547	154.738	526.86	455.007	124.433	256	584.727	427.455	633.157	689.231	348.235	338.385	796.669	304.502	222.647	162.106	278.213	78.3893	302.819	744.304	182.278	145.631	256.311	121.884	109.695	237.009	645.528
1	20	5	DCTN6	NM_006571	39913	Novel RGD-containing protein		244.6	485.835	462.222	450.101	230.657	291.971	450.362	116.932	675.213	677.028	367.429	562.286	442.014	428.589	365.512	452.538	181.049	496.163	457.143	116.956	261.236	573.091	429.989	550.37	744.253	388.778	391.007	875.271	192.087	201.91	139.938	228.611	131.007	482.148	690.295	153.586	218.447	277.67	236.011	267.036	229.815	676.952
1	21	5	C8orf13	AJ301564	35453	Reserved		140.813	255.82	231.919	211.717	202.433	13.6253	213.025	81.042	131.14	338.968	257.143	209.143	374.394	328.651	261.724	447.381	228.661	375.255	226.435	166.088	280.436	409.6	210.771	315.945	259.186	280.181	210.491	337.052	149.523	91.1323	71.77	196.467	204.027	324.295	352.743	141.772	152.427	88.3495	115.235	118.56	362.707	480.454
1	22	5	C8orf13	AJ301564	35453	Reserved		158.766	274.895	250.505	253.737	157.664	70.073	184.081	113.459	145.207	325.808	319.429	206.857	393.288	330.143	293.956	390.008	234.299	363.352	213.084	137.25	317.091	335.127	160.084	262.724	277.285	331.584	225.812	345.712	173.533	67.6671	54.5895	162.383	171.812	403.758	251.477	91.1392	140.777	24.2718	130.748	134.072	344.912	446.001
1	23	5	FZD3	NM_017412	40735	Frizzled homolog 3 (Drosophila)		44.3198	53.2959	25.8586	99.3939	239.416	33.09	43.9942	223.444	215.088	154.736	98.2857	306.857	151.15	175.513	110.878	221.112	118.403	179.796	75.3004	110.013	13.3818	-4.65455	23.2313	50.264	187.511	204.163	93.9217	356.37	25.648	0	-9.97575	178.178	167.517	229.799	-55.6962	151.899	164.078	78.6408	45.4294	252.632	139.707	160.53
1	24	5	FZD3	NM_017412	40735	Frizzled homolog 3 (Drosophila)		84.1515	249.649	63.8384	153.535	224.818	-2.91971	67.1491	160.926	255.02	201.929	101.143	302.857	164.077	174.021	116.035	205.641	132.811	230.54	60.8812	103.071	31.4182	16.8727	16.0507	63.7804	358.371	281.629	88.5928	488.926	-2.72851	-21.8281	-24.1081	5.26498	102.013	283.49	-3.37553	172.152	178.641	128.155	94.1828	260.388	174.16	149.55
1	25	5	SCAM-1	AF037261	33787	Vinexin beta (SH3-containing adaptor molecule-1)		10.0982	34.2216	2.42424	27.4747	30.1703	-124.574	26.6281	-67.1491	30.8565	52.1838	41.1429	69.7143	79.0553	88.005	42.5463	77.357	7.51762	60.141	25.1001	28.8385	8.72727	24.4364	17.7402	35.9029	3.61991	30.4072	15.3206	69.9417	-41.4734	-32.1965	-8.31313	8.31313	-3.22148	-39.7315	-136.709	-55.6962	9.70874	-15.534	-12.1884	-7.75623	113.583	143.114
1	26	5	SCAM-1	AF037261	33787	Vinexin beta (SH3-containing adaptor molecule-1)		13.4642	31.4165	-7.27273	41.2121	28.2238	-152.798	-18.5239	-65.9913	29.4952	64.8894	69.7143	64	82.5357	44.7483	91.5391	76.7123	7.51762	45.7322	46.4619	33.1108	36.6545	41.8909	21.5417	43.5058	23.8914	56.4706	68.6095	73.2723	-73.1241	-30.5593	2.77104	18.2889	8.5906	-7.51678	-33.7553	-57.384	9.70874	34.9515	22.1607	34.349	92.7591	148.415
1	1	6	MTMR9	AJ297823	48802	Myotubularin related protein 8		53.8569	95.9327	76.7677	93.7374	54.5012	-36.983	150.507	6.94645	127.056	141.577	92	159.429	99.4406	126.29	185.657	109.589	38.2146	47.6116	181.041	124.967	30.2545	56.4364	57.0222	34.2133	15.2036	81.81	37.3022	135.887	-45.2933	-8.18554	42.1198	71.77	78.3893	136.376	160.338	67.5105	100	71.8447	48.7535	121.884	70.4212	193.848
1	2	6	MTMR9	AJ297823	48802	Myotubularin related protein 8		17.9523	52.7349	50.101	42.0202	48.6618	-96.3504	174.819	156.295	214.634	182.416	120	228	97.949	141.206	125.705	117.969	40.094	242.443	126.569	93.4579	0	16.2909	76.452	43.9282	117.285	233.846	23.98	82.5978	-62.2101	-10.3683	53.4811	61.7943	26.8456	175.034	74.2616	42.1941	14.5631	75.7282	59.8338	53.1856	74.9645	134.785
1	3	6	FDFT1	NM_004462	48876	Farnesyl-diphosphate farnesyltransferase 1		907.153	1113.04	749.091	1187.88	1490.02	958.637	1500.43	3438.49	1005.56	1100.85	883.429	1114.86	1856.56	1017.78	1163.58	1846.9	591.386	974.158	1406.68	1067.56	1080.44	385.745	587.117	2763.25	1925.79	695.747	867.943	2497.92	896.044	390.177	589.955	2394.74	458.523	1465.77	1897.05	693.671	1706.8	1059.22	783.38	1609.97	1337.62	1019.59
1	4	6	FDFT1	NM_004462	48876	Farnesyl-diphosphate farnesyltransferase 1		1146.14	1147.27	989.091	1231.52	1528.95	985.888	1681.04	4862.52	1248.78	1307.32	1108.57	1648	1785.95	980.485	1118.45	1732.8	848.865	938.449	1499.6	923.899	1174.69	394.473	754.382	3237.59	2329.05	721.086	917.902	3487.09	917.872	420.191	594.112	2782.4	413.423	1233.83	1525.74	686.92	1424.27	1006.8	649.307	1561.22	1389.87	1050.26
1	5	6	ADRA1A	NM_033303	52931	Adrenergic, alpha-1A-, receptor		102.665	141.935	132.525	191.515	136.253	40.8759	365.847	375.109	86.2167	275.893	195.429	150.857	291.361	257.054	204.351	243.674	40.7204	272.514	309.746	169.292	157.091	102.982	149.102	263.147	269.321	288.869	105.246	458.951	-20.191	8.73124	125.805	174.576	49.396	154.631	276.793	177.215	238.835	135.922	64.2659	150.693	309.702	329.011
1	6	6	ADRA1A	NM_033303	52931	Adrenergic, alpha-1A-, receptor		111.08	121.739	162.424	221.414	173.236	40.8759	395.948	665.702	133.863	351.673	253.714	154.857	259.54	232.691	267.526	317.164	87.0791	353.328	294.259	119.626	192.582	124.509	246.674	431.257	508.959	381.538	159.201	417.652	-1.63711	26.1937	173.744	206.72	47.2483	56.9128	204.219	113.08	264.078	102.913	114.127	159.557	293.043	313.109
1	7	6	FLJ13842	NM_024645	50929	Hypothetical protein FLJ13842		283.31	492.567	383.03	438.788	413.625	373.723	431.838	620.55	215.542	581.282	460.571	340.571	592.169	513.114	530.54	606.608	450.431	779.327	468.358	353.004	357.818	471.273	232.313	418.163	839.095	899.91	402.998	772.689	473.67	244.475	174.853	502.39	304.966	680.805	673.418	401.688	545.631	594.175	373.407	693.629	546.711	801.514
1	8	6	FLJ13842	NM_024645	50929	Hypothetical protein FLJ13842		318.093	483.029	342.626	409.697	430.17	227.737	413.314	649.493	229.609	588.088	494.286	331.429	658.794	521.069	613.054	629.17	489.272	958.496	500.935	369.025	489.891	560.291	285.533	555.438	1073.67	1056.29	576.853	988.51	506.958	277.763	178.732	481.33	312.483	769.933	690.295	464.135	598.058	658.252	466.482	785.596	586.843	749.645
1	9	6	CHRNA2	NM_000742	57718	Cholinergic receptor, nicotinic, alpha polypeptide 2 (neuronal)		11.2202	-20.7574	21.0101	22.6263	17.5182	-196.594	-27.7858	-119.247	16.7896	50.8225	33.1429	41.1429	66.128	45.2455	38.0338	84.448	21.2999	32.5764	13.3511	22.964	-11.0545	-23.2727	7.18057	-22.8089	-21.7195	0	13.3222	59.2839	-43.6562	-35.4707	-32.4212	-47.939	-24.698	-65.5034	10.1266	0	-4.85437	-28.1553	19.9446	28.8089	28.3956	12.4941
1	10	6	CHRNA2	NM_000742	57718	Cholinergic receptor, nicotinic, alpha polypeptide 2 (neuronal)		3.92707	-2.24404	27.4747	14.5455	55.4745	-164.477	8.1042	-87.9884	27.2263	49.0074	33.7143	35.4286	54.1952	39.7763	26.4303	61.2409	17.5411	67.0321	11.749	28.3044	-12.8	-34.9091	-7.18057	-20.2746	26.0633	-32.5792	7.99334	56.6195	-67.1214	-25.648	-31.3128	-27.9875	-3.22148	-10.7383	-27.0042	-10.1266	-7.76699	-38.835	25.4848	-35.4571	-4.16469	22.3379
1	11	6	NKX3-1	AF247704	55999	NK3 transcription factor homolog A (Drosophila)		11.2202	150.351	68.6869	48.4848	24.3309	109.976	136.614	21.9971	12.2518	131.14	-9.14286	41.7143	20.8825	200.373	163.739	52.216	138.449	217.384	183.178	168.224	-13.3818	26.1818	69.2714	65.8923	-10.1357	180.271	151.873	319.067	-78.5812	3.81992	28.2646	-0.277104	57.9866	273.826	162.025	165.401	-41.7476	170.874	60.9418	88.6427	15.9016	95.788
1	12	6	NKX3-1	AF247704	55999	NK3 transcription factor homolog A (Drosophila)		-15.1473	170.547	43.6364	17.7778	-19.4647	-40.8759	299.855	105.355	14.9745	251.39	85.1429	84	6.96085	139.714	99.2748	58.0177	57.0086	191.699	174.633	183.712	-16.2909	44.2182	73.4952	93.7698	49.9548	222.986	73.9384	186.511	-78.0355	1.63711	16.6263	-11.3613	23.6242	182.55	101.266	118.143	-57.2816	80.5825	38.7812	66.482	20.8235	86.7014
1	13	6	BIN3	NM_018688	68090	Bridging integrator 3		79.1024	146.424	141.414	202.02	298.783	60.3406	318.379	420.26	223.71	374.362	291.429	320.571	411.187	360.472	366.801	562.127	240.564	279.405	281.976	211.482	233.891	156.509	135.164	265.681	288.145	392.398	293.755	317.069	283.22	162.074	105.577	333.634	199.732	423.087	298.734	366.245	314.563	347.573	188.366	419.945	498.628	452.059
1	14	6	BIN3	NM_018688	68090	Bridging integrator 3		158.766	250.771	130.101	184.242	205.353	8.75912	255.861	402.894	269.541	438.798	322.857	405.714	392.791	434.058	375.181	496.374	261.864	320.752	218.425	233.378	236.8	221.091	127.138	278.775	295.385	386.606	313.739	373.022	311.05	146.248	133.841	345.826	266.309	474.631	253.165	280.169	420.388	368.932	302.493	473.13	442.215	411.548
1	15	6	RHOBTB2	NM_015178	62113	KIAA0717 protein		19.0743	5.04909	-20.202	30.7071	24.3309	-224.818	16.2084	-112.301	15.882	30.4027	29.1429	32	42.2623	28.8378	25.141	59.307	10.65	35.7087	19.7597	29.9065	21.5273	4.07273	2.95671	19.4298	22.4434	10.8597	17.3189	11.3239	-56.2074	-37.6535	-24.6623	-21.0599	6.44295	-78.3893	-131.646	-28.692	-23.301	-56.3107	23.2687	-27.7008	85.5655	107.525
1	16	6	RHOBTB2	NM_015178	62113	KIAA0717 protein		6.73212	-15.1473	-30.7071	16.9697	-4.86618	-249.148	30.1013	-104.197	19.0584	40.3857	24.5714	10.8571	24.8602	17.8993	19.9839	31.5874	35.7087	24.4323	11.215	38.9853	-27.3455	-2.32727	-9.71489	-4.22386	19.5475	26.0633	-19.3172	29.3089	-38.1992	-24.0109	-26.0478	-39.0717	-30.0671	-153.557	-79.3249	-67.5105	-43.6893	-65.0485	-12.1884	-72.0222	47.7047	42.4042
1	17	6	DEFA5	NM_021010	72887	Defensin, alpha 5, Paneth cell-specific		51.6129	26.3675	43.6364	53.3333	202.433	1.94647	263.965	148.191	109.359	224.163	192.571	197.714	292.853	276.445	262.369	313.94	130.305	201.096	217.891	150.601	129.164	103.564	70.1162	134.741	180.995	219.367	109.908	223.813	202.456	110.232	34.0838	65.9508	46.1745	129.933	183.966	118.143	204.854	149.515	75.3463	232.687	447.894	580.028
1	18	6	DEFA5	NM_021010	72887	Defensin, alpha 5, Paneth cell-specific		32.5386	97.0547	65.4545	109.091	180.049	-72.9927	211.867	114.616	117.527	284.515	268	181.714	331.137	315.227	276.551	304.915	197.964	239.937	159.68	129.239	158.255	221.673	90.8131	156.705	199.819	380.09	163.197	260.45	192.633	124.42	51.5414	118.601	117.047	160	226.16	113.08	202.913	157.282	159.557	244.875	402.082	539.517
1	19	6	CLU	NM_001831	75106	Clusterin (complement lysis inhibitor, SP-40,40, sulfated glycoprotein 2, testosterone-repressed pro		1212.9	3338.01	5349.49	2786.26	485.645	4402.92	4576.56	760.637	3427.34	7064.32	4733.71	3138.86	2251.83	4670.23	4801.29	2621.11	962.255	3756.3	5143.93	801.068	2050.33	3979.05	5266.74	3262.94	3983.35	3165.97	3992.67	4476.94	852.387	1915.42	2270.04	1257.22	262.013	5060.94	6862.45	435.443	1786.41	2895.15	2015.51	2103.05	1911.22	5327.4
1	20	6	CLU	NM_001831	75106	Clusterin (complement lysis inhibitor, SP-40,40, sulfated glycoprotein 2, testosterone-repressed pro		1366.06	3955.12	5006.87	2785.45	644.282	5382.97	4632.13	840.521	4274.08	8645.72	5394.29	3562.86	2271.22	4961.09	4700.73	2361.97	877.682	4100.23	4585.85	764.219	1997.96	4146.04	5019.64	3313.62	5141	3957.29	4011.99	4914.57	820.737	1848.84	2003.19	1020.3	263.087	4862.28	6324.05	401.688	2058.25	2807.77	1783.93	1980.06	1780.22	4789.78
1	21	6	N33	NM_006765	71119	Putative prostate cancer tumor suppressor		-8.97616	38.1487	14.5455	-16.9697	199.513	-120.681	53.2562	305.644	12.2518	104.368	20.5714	55.4286	25.3574	76.0721	43.8356	45.7695	21.9264	33.8293	11.749	43.7917	435.2	-12.8	40.9715	920.803	136.833	88.3258	3.99667	153.206	-67.6671	-27.8308	-26.3249	-19.1202	-27.9195	-6.44295	-27.0042	0	365.049	-33.0097	-55.4017	578.393	61.7132	133.649
1	22	6	N33	NM_006765	71119	Putative prostate cancer tumor suppressor		6.73212	95.9327	-4.84848	10.5051	259.854	-135.28	17.3661	439.942	34.0329	105.729	38.2857	38.2857	12.9273	90.491	59.9517	48.9927	10.65	37.5881	36.8491	30.9746	501.527	-25.6	27.4551	913.2	228.054	175.928	70.6078	370.358	-56.2074	-23.4652	-32.1441	-20.7828	-3.22148	106.309	-94.5148	-47.2574	371.845	-23.301	-9.9723	364.543	20.8235	58.3057
1	23	6	EGR3	NM_004430	74088	Early growth response 3		162.693	469.565	445.253	315.152	293.917	283.212	225.76	248.915	133.863	402.496	481.714	205.714	280.423	293.35	366.801	270.105	220.517	427.878	263.818	151.135	229.236	529.455	238.648	185.85	302.624	372.127	238.468	317.735	56.7531	86.221	39.0717	52.3727	205.101	635.705	595.781	270.042	183.495	308.738	331.302	371.191	226.787	276.763
1	24	6	EGR3	NM_004430	74088	Early growth response 3		237.307	498.177	392.727	316.768	324.088	215.085	267.438	262.808	138.4	396.597	398.286	218.857	239.155	299.814	315.23	241.096	218.011	389.037	266.489	167.69	182.691	547.491	201.901	141.077	320	604.525	255.787	427.644	23.4652	148.431	50.7101	68.999	216.913	682.953	494.515	237.975	179.612	377.67	289.197	375.623	199.527	263.133
1	25	6	NEF3	NM_005382	71346	Neurofilament 3 (150kD medium)		83.5905	123.422	148.687	203.636	162.53	39.9027	138.929	136.614	467.839	267.272	274.286	536	319.204	232.691	258.501	334.569	162.882	234.926	169.292	159.68	153.018	155.927	90.8131	159.24	190.407	212.127	213.156	275.77	99.3179	54.5703	59.8545	157.672	118.121	194.362	401.688	111.392	186.408	166.019	67.59	211.634	86.3228	168.102
1	26	6	NEF3	NM_005382	71346	Neurofilament 3 (150kD medium)		53.2959	98.1767	131.717	222.222	150.852	46.7153	199.132	165.557	451.049	249.575	254.857	610.286	316.221	260.534	259.146	299.114	183.555	211.746	218.959	173.031	173.382	116.364	76.452	131.362	221.538	242.534	85.2623	264.446	223.192	106.958	47.6619	155.733	117.047	120.268	222.785	119.831	219.417	187.379	151.801	149.584	80.265	196.876
1	1	7	FLJ20038	AL117436	72071	Hypothetical protein FLJ20038		338.85	580.645	791.111	576.97	670.56	510.949	1160.06	1583.79	783.664	845.831	636	684.571	422.623	635.923	939.243	487.994	493.657	602.662	1044.59	660.08	567.855	1057.16	976.135	731.151	299.005	565.43	502.248	361.032	134.789	548.431	1038.86	351.645	595.973	704.43	1329.96	864.135	310.68	652.427	437.673	277.008	200.663	923.426
1	2	7	FLJ20038	AL117436	72071	Hypothetical protein FLJ20038		373.633	632.819	577.778	447.677	675.426	582.968	1292.04	2056.15	978.332	1030.52	960	963.429	428.589	632.94	894.762	477.679	478.622	647.768	1123.1	563.418	695.855	1099.05	1127.35	897.994	317.104	656.652	616.153	334.388	102.592	569.714	1226.74	394.874	516.51	717.315	1048.1	720.675	238.835	441.748	429.917	240.443	184.382	956.744
1	3	7	FLJ10853	NM_018246	72085	Hypothetical protein FLJ10853		6053.3	3067.6	2765.25	6328.89	10838.9	4099.27	4909.99	19218.5	2733.07	3520.36	3112	2900.57	6501.43	3813.05	4634.97	5710.88	2774.63	2812.84	4869.43	2695.33	7919.13	1879.85	2180.36	11605.5	10845.2	3045.79	3040.8	11525.1	8166.44	1309.14	2896.85	13963.8	4158.93	6072.48	7667.51	5436.29	6149.51	4026.21	3629.92	6291.41	3076.57	4836.73
1	4	7	FLJ10853	NM_018246	72085	Hypothetical protein FLJ10853		6379.24	3155.12	2755.56	6368.48	10647.2	4289.05	6309.7	25861.6	3689.62	4387.07	4068	4121.71	6266.25	3502.3	4475.1	5485.9	3263.9	3209.4	5415.22	3007.21	4079.13	665.018	2312.14	11520.2	12482.2	3535.2	3642.96	12431	7540.52	1234.38	2936.75	15432.5	3557.58	5366.98	6668.35	5395.78	5037.86	3894.17	3499.17	5699.72	3841.74	4309.7
1	5	7	DOK2	NM_003974	71215	Docking protein 2, 56kD		425.245	625.526	628.687	568.889	782.482	490.511	568.452	950.507	343.505	598.071	690.286	552	947.669	714.481	828.364	926.994	555.677	701.644	746.061	469.426	741.818	687.709	371.7	636.536	771.765	814.48	702.082	785.346	1811.73	426.194	290.405	1481.68	478.926	888.054	698.734	529.958	751.456	744.66	387.812	793.352	814.766	768.575
1	6	7	DOK2	NM_003974	71215	Docking protein 2, 56kD		467.882	713.604	639.192	654.545	691.971	457.421	505.933	1113.75	361.656	605.332	660.571	600.571	892.48	641.392	743.916	910.234	600.157	895.85	740.721	527.637	938.473	816.291	440.549	756.494	829.683	865.158	562.198	840.633	1771.9	478.581	308.694	1488.05	415.57	704.43	784.81	455.696	997.087	656.311	407.756	819.945	834.453	855.655
1	7	7	PPP3CC	NM_005605	75206	Protein phosphatase 3 (formerly 2B), catalytic subunit, gamma isoform (calcineurin A gamma)		349.509	513.885	450.909	575.354	417.518	336.74	723.589	636.758	506.863	520.476	443.429	638.857	730.392	564.823	634.327	635.616	385.904	904.62	559.146	358.344	427.055	441.018	383.105	683.844	586.425	621.9	365.695	816.653	336.153	251.023	246.623	511.534	238.389	742.013	909.705	398.312	556.311	535.922	357.895	567.313	267.676	527.78
1	8	7	PPP3CC	NM_005605	75206	Protein phosphatase 3 (formerly 2B), catalytic subunit, gamma isoform (calcineurin A gamma)		463.394	521.739	482.424	547.071	485.645	284.185	678.437	754.848	667.045	613.953	590.286	735.429	637.415	559.851	616.922	700.081	349.569	815.662	643.525	398.932	487.564	627.782	394.509	736.642	744.977	800	362.365	883.93	360.709	211.733	258.815	647.87	248.054	676.51	916.456	386.498	511.65	553.398	232.687	611.634	268.055	598.58
1	9	7	PCM1	NM_006197	75737	Pericentriolar material 1		886.396	604.769	513.939	1309.09	622.871	401.946	903.039	1686.83	644.81	703.347	564	642.286	855.19	686.14	830.298	809.67	1164.6	786.844	1223.5	1930.57	1133.96	363.636	766.631	3837.8	867.33	651.584	502.248	1355.54	170.259	219.918	612.4	1153.03	438.121	825.772	1034.6	806.751	1039.81	617.476	376.731	1383.93	971.131	1010.13
1	10	7	PCM1	NM_006197	75737	Pericentriolar material 1		952.595	693.408	539.798	1102.22	550.852	469.1	1571.06	2357.16	881.679	1090.41	748	844	709.012	627.47	687.832	845.125	1115.74	775.568	1153.54	1860.08	1524.95	517.236	1047.94	4466.31	1279.28	843.439	558.201	1684.6	181.719	204.093	643.99	1141.39	459.597	835.436	992.405	691.983	907.767	568.932	394.46	1219.94	930.241	1015.43
1	11	7	ASAH1	NM_004315	75811	N-acylsphingosine amidohydrolase (acid ceramidase)		503.787	667.602	584.242	704.646	611.192	622.871	854.414	1096.38	1048.21	755.984	594.286	1091.43	1375.76	704.537	858.018	1513.62	1545.5	1004.23	1179.71	1579.17	757.527	658.036	839.282	1177.61	1970.68	841.991	639.467	2589.84	856.207	530.423	692.206	1550.12	730.201	1029.8	897.89	1053.16	975.728	834.951	669.252	1160.11	870.421	1153.62
1	12	7	ASAH1	NM_004315	75811	N-acylsphingosine amidohydrolase (acid ceramidase)		701.823	823.562	725.657	734.545	611.192	440.876	1018.81	1364.98	1094.95	770.959	790.857	1214.29	1381.23	802.486	794.198	1547.78	1667.66	932.185	1106.54	1561.55	981.527	884.364	987.117	1391.76	2438.37	1136.65	896.586	2906.24	941.337	508.595	791.964	1524.07	796.779	1034.09	968.776	1103.8	1007.77	734.951	614.958	1178.95	1041.93	1115
1	13	7	AP3M2	NM_006803	77770	Adaptor-related protein complex 3, mu 2 subunit		266.48	205.33	370.909	438.788	172.263	81.7518	275.543	327.641	785.479	302.666	361.714	995.429	493.723	339.093	327.478	540.21	322.005	359.593	367.423	267.557	431.127	186.764	103.062	490.813	372.127	314.208	263.78	432.973	299.045	102.592	81.4687	333.911	152.483	343.624	445.57	340.928	800	185.437	213.85	817.729	182.111	157.123
1	14	7	AP3M2	NM_006803	77770	Adaptor-related protein complex 3, mu 2 subunit		259.748	333.24	252.121	427.475	288.078	155.718	301.013	432.996	881.225	394.328	300.571	1073.14	472.343	299.814	361.644	506.688	296.946	374.002	312.417	282.51	397.964	221.673	98.8384	485.322	456.833	320	200.5	524.23	284.311	131.514	70.9387	330.862	257.718	228.725	393.249	256.54	708.738	186.408	131.856	805.54	182.868	205.584
1	15	7	GTF2E2	NM_002095	77100	General transcription factor IIE, polypeptide 2 (beta subunit, 34kD)		161.01	141.374	132.525	282.02	130.414	-83.6983	224.602	376.266	729.212	264.549	197.143	722.857	285.395	203.356	217.244	297.824	207.987	284.417	279.84	253.138	308.945	120.436	240.76	801.267	737.738	208.507	133.888	1109.08	98.2265	23.4652	91.9986	519.57	35.4362	150.336	165.401	109.705	146.602	14.5631	120.776	271.468	113.961	302.13
1	16	7	GTF2E2	NM_002095	77100	General transcription factor IIE, polypeptide 2 (beta subunit, 34kD)		140.813	164.937	128.485	306.263	141.119	-81.7518	445.731	416.787	956.098	340.783	220.571	859.429	291.858	194.406	156.648	221.112	172.905	315.74	229.105	229.64	289.164	102.4	242.872	885.322	899.186	220.814	187.177	1258.28	70.9413	14.734	96.9865	468.306	77.3154	74.094	327.426	86.0759	206.796	45.6311	58.7258	178.393	149.172	276.006
1	17	7	LOC84549	NM_032509	77135	RNA binding protein		204.208	237.868	379.798	1156.36	616.058	385.401	832.417	1369.61	934.77	711.968	501.714	1033.14	658.794	583.219	611.12	839.968	392.169	644.009	769.559	460.347	516.073	469.527	582.893	1384.16	1189.5	943.348	621.482	1361.53	623.738	326.33	384.621	1050.78	340.403	924.564	862.447	546.835	800	716.505	440.997	1380.61	1456.13	1316.42
1	18	7	LOC84549	NM_032509	77135	RNA binding protein		627.77	564.937	500.202	1153.94	649.148	461.314	818.524	1543.27	1129.44	786.387	528	1134.29	637.912	609.571	569.218	830.298	602.036	759.28	716.689	500.401	549.818	570.182	602.746	1285.74	1453.03	1148.96	718.068	1381.52	622.101	354.707	283.478	953.516	322.148	898.792	832.068	565.401	871.845	679.612	498.615	1334.07	1268.34	1033.22
1	19	7	MYOM2	NM_003970	79227	Myomesin (M-protein) 2 (165kD)		264.797	506.592	1607.27	1045.66	3347.93	1251.58	1015.34	3682.78	1028.25	1230.18	1194.86	1388.57	1544.31	1221.63	1320.23	1589.69	1239.78	1413.94	1556.74	853.939	1578.47	1005.38	1068.64	1319.11	1899.73	1285.79	1754.54	2145.55	1539.43	759.618	446.415	929.408	1754.63	2238.93	2268.35	1775.53	2439.81	1299.03	1198.89	3186.7	1285.75	1004.45
1	20	7	MYOM2	NM_003970	79227	Myomesin (M-protein) 2 (165kD)		927.91	1959.05	1793.13	1127.27	2879.81	1153.28	845.152	3895.8	1040.5	1362.68	1368.57	1441.14	1550.78	1309.63	1404.03	1580.66	1399.53	1679.56	1520.43	679.84	1957.82	1040.87	974.023	1330.94	2814.12	1636.2	1729.23	2373.36	1583.63	838.745	433.391	857.915	1762.15	2260.4	2499.58	1772.15	2456.31	1246.6	1159	2998.34	1168.01	952.201
1	21	7	FBXO25	NM_012173	81001	F-box only protein 25		558.205	557.083	735.354	879.192	237.47	716.302	731.693	184.081	539.535	1012.82	775.429	544	458.919	1008.33	1077.84	488.638	1205.32	509.945	708.144	905.207	425.309	500.364	410.137	761.563	608.869	676.923	599.5	689.425	427.285	266.303	187.877	505.715	267.383	1026.58	953.586	253.165	163.107	678.641	472.022	171.745	322.196	682.631
1	22	7	FBXO25	NM_012173	81001	F-box only protein 25		528.471	619.916	671.515	820.202	198.54	580.049	803.473	199.132	626.205	1045.49	790.857	568.571	419.142	999.378	864.464	437.067	1115.11	516.21	575.167	869.426	482.909	452.073	444.773	718.057	657.376	823.891	692.756	721.399	317.599	273.943	181.503	379.633	268.456	977.181	943.46	258.228	108.738	594.175	613.85	178.393	288.878	694.747
1	23	7	RBPMS	NM_006867	80248	RNA-binding protein gene with multiple splicing		49.9299	91.4446	146.263	242.424	56.4477	-114.842	19.6816	-28.9436	1234.71	205.105	190.857	1054.86	114.854	132.753	38.0338	38.6785	225.529	181.676	111.081	148.465	118.109	27.9273	160.507	319.324	99.9095	166.516	157.202	175.187	37.1078	27.2851	-4.15656	64.5653	73.0201	85.906	1.68776	-23.6287	172.816	-5.82524	13.2964	230.471	126.834	166.209
1	24	7	RBPMS	NM_006867	80248	RNA-binding protein gene with multiple splicing		34.7826	51.6129	129.293	225.455	141.119	-103.163	27.7858	15.0507	1394.44	245.037	169.714	1159.43	107.396	148.167	117.969	62.5302	148.473	54.5027	141.522	137.784	75.0545	85.5273	129.673	301.584	142.624	83.2579	93.9217	209.825	-1.09141	-3.81992	12.7468	75.6495	64.4295	97.7181	101.266	-5.06329	191.262	13.5922	1.10803	217.175	144.628	129.484
1	25	7	PPP2CB	NM_004156	80350	Protein phosphatase 2 (formerly 2A), catalytic subunit, beta isoform		368.022	673.212	734.545	732.121	607.299	827.251	739.797	695.803	1492	1228.36	789.143	1361.71	1214.17	1084.4	1046.25	1278.97	442.287	1033.05	782.911	328.972	1169.45	1005.96	905.174	1769.8	2149.5	1187.33	947.211	2528.56	988.813	445.293	496.848	1375.27	292.081	1186.58	1262.45	389.873	886.408	846.602	708.033	980.609	883.673	1307.34
1	26	7	PPP2CB	NM_004156	80350	Protein phosphatase 2 (formerly 2A), catalytic subunit, beta isoform		388.78	696.774	798.384	812.121	579.075	843.796	827.786	762.952	1669.88	1231.08	902.286	1581.14	1163.46	1043.13	1086.87	1178.4	432.89	1053.09	732.71	247.263	1055.42	873.309	764.097	1508.34	2561.45	1555.11	1013.82	2789.01	862.756	472.578	452.788	1372.5	241.611	1107.11	1243.88	398.312	730.097	807.767	633.795	1016.07	698.533	1459.91
1	1	8	GNRH1	X01059	82963	Gonadotropin-releasing hormone 1 (leutinizing-releasing hormone)		29.1725	54.979	-12.9293	44.4444	4.86618	-157.664	-9.26194	-56.7294	8.62167	29.949	42.8571	65.1429	63.1448	30.3294	32.2321	26.4303	21.9264	61.3939	11.215	36.8491	7.56364	4.07273	-16.8955	-27.8775	58.6425	13.7557	6.66112	52.6228	-42.5648	-36.0164	-55.1437	-42.397	-1.07383	12.8859	21.9409	8.43882	22.3301	35.9223	55.4017	36.5651	-12.1155	9.46522
1	2	8	GNRH1	X01059	82963	Gonadotropin-releasing hormone 1 (leutinizing-releasing hormone)		15.7083	73.4923	-3.23232	13.7374	-7.78589	-150.852	21.9971	-77.5687	26.3188	48.5536	29.1429	57.1429	31.821	50.2175	-1.28928	47.0588	32.5764	57.0086	5.34045	21.3618	-42.4727	-40.1455	-32.1014	-32.5238	44.8869	68.7783	8.65945	115.237	-87.3124	-20.191	-57.0835	-62.9027	7.51678	-24.698	-119.831	-23.6287	-3.8835	-16.5049	-4.43213	11.0803	2.65026	16.2802
1	3	8	MYST3	NM_006766	82210	Zinc finger protein 220		600.281	1495.65	1331.72	770.101	531.387	1855.96	1383.5	803.473	1400.34	1662.17	1666.86	1489.14	1150.53	1931.14	2118.94	1128.12	1121.38	2277.21	1689.19	1057.94	1028.65	2094.55	1149.74	916.579	1028.78	2531.04	1234.3	1300.25	1301.5	1322.24	1077.38	1527.12	561.611	2354.9	2587.34	749.367	1160.19	1685.44	1174.52	1721.88	510.364	2210.7
1	4	8	MYST3	NM_006766	82210	Zinc finger protein 220		734.362	1802.52	1418.18	972.929	481.752	1819.95	1560.64	911.143	1487.92	1791.95	1876	1996.57	1084.4	1899.32	2057.7	1021.76	1066.88	2292.87	1528.97	1010.95	1074.04	2322.62	1219.01	980.781	1172.13	2714.21	1446.13	1177.69	1239.29	1220.19	1219.26	1798.41	475.705	2549.26	2519.83	772.996	1158.25	1966.02	1133.52	1684.21	609.56	2121.72
1	5	8	LOXL2	NM_002318	83354	Lysyl oxidase-like 2		105.47	124.544	261.818	273.131	171.29	12.6521	162.084	145.876	160.182	267.725	320.571	246.286	388.316	325.171	319.098	378.405	375.881	469.225	353.004	362.617	440.436	288.582	127.138	315.945	354.751	495.928	262.448	434.305	306.685	268.486	124.697	284.032	201.879	207.248	286.92	371.308	263.107	285.437	124.1	151.801	213.914	448.651
1	6	8	LOXL2	NM_002318	83354	Lysyl oxidase-like 2		175.035	279.383	284.444	252.121	242.336	-1.94647	203.763	179.45	177.879	296.767	280	262.857	344.065	319.702	372.603	359.71	396.554	410.963	375.434	388.251	439.273	355.491	165.998	393.242	361.267	610.317	377.685	468.276	323.056	189.905	114.721	340.007	282.416	188.993	204.219	288.608	308.738	267.961	187.258	301.385	261.619	494.841
1	7	8	DKK4	NM_014420	159311	Dickkopf homolog 4 (Xenopus laevis)		66.7602	37.5877	41.2121	74.3434	18.4915	-111.922	56.7294	-41.6787	10.4368	59.4441	49.7143	29.7143	75.0777	51.2119	95.4069	58.0177	52.6233	57.0086	71.028	35.247	420.073	45.3818	23.6536	610.771	17.3756	62.2624	46.6278	41.2989	42.0191	33.2879	6.92761	5.26498	6.44295	-30.0671	-32.0675	35.443	224.272	-7.76699	-21.0526	226.039	29.9101	39.7539
1	8	8	DKK4	NM_014420	159311	Dickkopf homolog 4 (Xenopus laevis)		67.8822	8.97616	67.0707	95.3535	66.18	-48.6618	100.724	-62.5181	8.1679	63.0743	58.8571	18.8571	20.8825	44.2511	54.1499	84.448	43.2263	110.258	119.626	65.1535	430.545	83.2	41.3939	800	-9.41176	115.113	63.9467	82.5978	50.2046	30.0136	-17.7347	-6.3734	39.7315	1.07383	37.1308	18.5654	276.699	12.6214	29.9169	227.147	73.4501	90.4875
1	9	8	PDGFRL	NM_006207	170040	Platelet-derived growth factor receptor-like		54.979	-20.1964	24.2424	74.3434	124.574	-165.45	41.6787	3.47323	36.3018	46.7385	33.1429	91.4286	140.211	71.1001	49.6374	130.218	63.8998	75.1762	80.1068	61.4152	105.891	73.8909	33.7909	135.164	55.0226	49.2308	19.9833	123.897	-1.09141	-8.18554	-19.9515	43.5054	16.1074	-102.013	-8.43882	18.5654	56.3107	-45.6311	-24.3767	19.9446	142.735	151.822
1	10	8	PDGFRL	NM_006207	170040	Platelet-derived growth factor receptor-like		40.3927	14.0252	15.3535	53.3333	77.8589	-162.53	33.5745	6.94645	56.7215	63.0743	66.2857	85.7143	111.374	73.5861	58.0177	136.019	26.9381	101.488	49.1322	67.2897	84.9455	58.1818	20.6969	75.1848	37.6471	94.8416	2.66445	99.9167	31.6508	2.72851	-29.3731	18.0118	5.36913	-33.2886	-37.1308	-3.37553	20.3883	-45.6311	-5.54017	33.241	180.596	128.727
1	11	8	C8orf12	NM_054017	165742	Homo sapiens mRNA for hypothetical protein (C8orf12 gene)		24.6844	2.24404	-16.1616	34.7475	12.6521	-186.861	13.8929	-24.3126	52.1838	42.2008	29.1429	93.1429	142.697	63.1448	68.9766	128.284	40.094	59.5145	34.713	38.4513	98.3273	20.3636	17.3178	54.9102	-10.1357	18.0995	3.99667	47.2939	15.8254	-50.2046	-34.9151	-8.59023	70.8725	-67.651	-43.8819	92.827	20.3883	-100.971	-12.1884	15.5125	79.1292	83.2939
1	12	8	C8orf12	NM_054017	165742	Homo sapiens mRNA for hypothetical protein (C8orf12 gene)		17.9523	-41.5147	-12.1212	40.404	79.8054	-168.37	28.9436	39.3632	62.6205	64.8894	41.7143	56.5714	151.15	83.0329	48.3481	115.391	51.3704	87.7056	37.9172	37.9172	114.618	19.2	26.188	58.7117	34.0271	86.1538	1.99833	71.94	13.0969	-39.8363	-22.7225	-3.60236	93.4228	-53.6913	-72.5738	59.0717	39.8058	-73.7864	25.4848	26.5928	92.0019	82.5367
1	13	8	HTPAP	NM_032483	169341	HTPAP protein		461.711	198.036	260.202	897.778	267.64	53.528	254.703	517.511	756.892	350.312	367.429	893.143	546.924	364.947	344.883	622.079	374.002	490.525	379.706	361.549	539.345	232.145	172.756	830.412	726.154	436.561	289.092	855.953	317.599	45.2933	94.2154	593.28	173.96	367.248	310.549	291.983	459.223	165.049	224.931	464.266	296.829	333.176
1	14	8	HTPAP	NM_032483	169341	HTPAP protein		509.958	264.797	265.051	725.657	320.195	104.136	335.745	735.166	962.904	398.866	361.143	1050.86	551.896	329.149	331.99	640.774	366.484	381.519	312.417	332.71	470.109	201.309	192.608	986.695	830.407	448.145	223.813	990.508	323.056	123.874	77.5892	575.268	213.691	310.336	305.485	278.481	487.379	196.117	191.69	550.693	219.214	322.196
1	15	8	ADAM7	AF215824	166003	A disintegrin and metalloproteinase domain 7		-15.7083	-57.784	-12.9293	-19.3939	-18.4915	-200.487	-20.8394	-165.557	0	0.453772	0.571429	14.8571	2.98322	1.49161	-25.141	-9.02498	0	-1.8794	-1.60214	6.40854	-56.4364	-51.7818	-7.60296	-27.0327	-1.44796	44.1629	-9.32556	16.6528	-70.3956	-38.7449	-35.4693	-63.1798	0	-117.047	-60.7595	-72.5738	-36.8932	-73.7864	-45.4294	-81.9945	-14.3871	1.13583
1	16	8	ADAM7	AF215824	166003	A disintegrin and metalloproteinase domain 7		-8.97616	-39.8317	-20.202	-20.202	5.83942	-198.54	23.1548	-113.459	0	-8.62167	3.42857	5.71429	0	9.94406	-5.80177	-30.2981	0	22.5529	-7.47664	-1.06809	-52.3636	-41.8909	-16.8955	-34.6357	-20.2715	-19.5475	-11.3239	-8.65945	-103.138	-51.8417	-39.903	-68.4448	-10.7383	-79.4631	-87.7637	-52.3207	-37.8641	-78.6408	-69.8061	-46.5374	-1.89304	-2.27165
1	17	8	DKFZP564A022	NM_030954	170822	Hypothetical protein DKFZp564A022		4.48808	14.5863	-2.42424	50.101	6.81265	-133.333	71.78	34.7323	78.5026	98.0147	36.5714	83.4286	65.6308	59.1672	63.8195	103.787	21.9264	48.8645	90.2537	55.0067	9.89091	-8.72727	121.225	306.653	115.113	171.584	42.6311	132.556	1.09141	-1.09141	17.4576	252.165	-15.0336	67.651	0	-3.37553	21.3592	27.1845	-3.3241	58.7258	79.5078	109.796
1	18	8	DKFZP564A022	NM_030954	170822	Hypothetical protein DKFZp564A022		12.3422	8.41515	-4.0404	34.7475	27.2506	-133.333	82.1997	27.7858	95.2921	126.602	91.4286	128.571	86.5134	62.1504	76.0677	58.0177	25.0587	81.4409	80.1068	36.8491	33.7455	-8.72727	84.8997	270.327	125.249	75.2941	-18.6511	147.211	-4.36562	-21.8281	6.6505	205.888	-19.3289	53.6913	15.1899	-30.3797	33.0097	-19.4175	22.1607	29.9169	106.389	118.504
1	19	8	FUT10	AK056199	169274	Homo sapiens cDNA FLJ31637 fis, clone NT2RI2003487		-17.3913	27.4895	-17.7778	-14.5455	38.9294	-165.45	-19.6816	-137.771	2.26886	71.696	6.28571	14.2857	24.363	58.1728	12.8928	23.2071	11.2764	35.0822	-16.0214	16.0214	-42.4727	-54.6909	-20.2746	-21.9641	2.17195	72.3982	-27.3106	35.3039	-76.9441	-37.1078	-31.5899	-47.3848	-18.255	-18.255	-79.3249	-28.692	-44.6602	1.94175	-56.5097	-31.0249	18.1732	40.5111
1	20	8	FUT10	AK056199	169274	Homo sapiens cDNA FLJ31637 fis, clone NT2RI2003487		3.92707	2.24404	-33.9394	-18.5859	0	-200.487	3.47323	-97.2504	12.7056	22.6886	21.7143	36.5714	40.7707	56.6812	36.0999	30.2981	16.2882	64.5262	10.1469	11.215	-59.9273	-51.2	-22.8089	-22.3865	7.23982	89.0498	-16.6528	43.9634	-91.1323	-34.925	-42.6741	-58.1919	-12.8859	59.0604	-47.2574	15.1899	-76.699	20.3883	-69.8061	-16.6205	26.8812	32.1817
1	21	8	FLJ22494	NM_024815	170132	Hypothetical protein FLJ22494		52.7349	41.5147	22.6263	41.2121	150.852	-75.9124	104.197	-16.2084	55.814	100.284	65.1429	118.286	117.837	151.647	118.614	127.639	61.3939	74.5497	44.8598	80.6409	9.89091	4.07273	23.2313	6.75818	35.4751	121.629	-9.32556	67.2773	1.63711	-27.2851	-22.7225	-13.8552	23.6242	54.7651	-1.68776	11.8143	20.3883	-55.3398	15.5125	60.9418	50.7336	76.8575
1	22	8	FLJ22494	NM_024815	170132	Hypothetical protein FLJ22494		18.5133	99.2987	41.2121	118.788	77.8589	-118.735	92.6194	-6.94645	66.7045	63.0743	137.143	102.857	117.34	106.899	107.655	116.68	57.0086	84.5732	37.3832	36.8491	22.1091	-0.581818	6.3358	11.4044	62.9864	115.113	46.6278	85.9284	-20.191	-19.0996	-7.75892	2.49394	46.1745	42.953	108.017	45.5696	33.9806	-66.0194	5.54017	46.5374	58.6843	45.433
1	23	8	NRG1	NM_013957	172816	Neuregulin 1		213.745	424.123	358.788	311.111	429.197	180.049	247.757	400.579	221.441	445.15	410.857	299.429	616.532	416.656	420.306	636.261	280.031	538.763	290.521	201.335	247.855	360.727	167.687	330.306	670.407	642.896	323.064	692.09	522.783	340.518	143.54	267.406	221.208	616.376	575.527	207.595	755.34	266.99	337.95	869.806	334.311	510.364
1	24	8	NRG1	NM_013957	172816	Neuregulin 1		198.036	447.686	262.626	329.697	458.394	138.2	301.013	476.99	215.088	427.907	453.143	362.857	663.269	441.019	345.528	611.12	198.59	497.416	364.753	182.644	322.909	332.8	210.348	325.66	709.502	743.529	371.69	1031.14	539.154	325.239	113.059	279.598	187.919	540.134	372.996	185.654	801.942	359.223	277.008	976.177	408.519	474.775
1	25	8	ADAM28	NM_014265	174030	A disintegrin and metalloproteinase domain 28		52.7349	119.495	141.414	122.02	160.584	63.2603	174.819	72.9378	355.303	471.469	493.714	366.857	425.109	334.121	440.935	471.233	262.49	211.746	136.716	212.016	149.527	1122.91	446.04	161.352	197.647	681.991	395.004	257.785	67.6671	498.772	297.333	137.167	111.678	249.128	75.9494	135.021	57.2816	298.058	254.848	122.992	316.517	645.906
1	26	8	ADAM28	NM_014265	174030	A disintegrin and metalloproteinase domain 28		64.5161	90.3226	177.778	148.687	114.842	-0.973236	178.292	79.8842	425.184	521.384	402.857	431.429	449.969	412.679	411.281	464.142	248.708	307.596	128.705	215.22	130.909	1131.05	440.127	152.059	270.769	859.367	502.248	313.739	87.3124	480.218	262.418	153.239	148.188	321.074	155.274	84.3882	93.2039	355.34	257.064	110.803	402.082	691.718
1	1	9	ADAM2	NM_001464	177959	A disintegrin and metalloproteinase domain 2 (fertilin beta)		-17.3913	-17.9523	-10.5051	18.5859	-5.83942	-189.781	76.411	-85.6729	8.1679	26.7725	13.1429	25.1429	17.8993	10.4413	18.05	30.9428	0	10.65	6.40854	9.07877	-8.14545	5.23636	-11.8268	-22.8089	-17.3756	41.991	-0.666112	41.965	-69.8499	-33.2879	-61.5171	-67.0592	0	53.6913	-27.0042	-27.0042	-6.79612	-21.3592	-6.6482	6.6482	7.19356	22.3379
1	2	9	ADAM2	NM_001464	177959	A disintegrin and metalloproteinase domain 2 (fertilin beta)		-8.97616	5.04909	-19.3939	10.5051	-5.83942	-186.861	128.509	-106.512	0.453772	33.1254	-12.5714	37.7143	19.8881	24.363	-15.4714	41.2571	-1.8794	13.1558	-12.283	12.8171	-62.8364	-15.1273	-26.6103	-44.773	-36.9231	22.4434	-43.2973	28.6428	-106.412	-47.4761	-74.2639	-93.3841	-24.698	-3.22148	-101.266	-81.0127	-10.6796	-38.835	-46.5374	13.2964	-12.4941	11.3583
1	3	9	TACC1	NM_006283	173159	Transforming, acidic coiled-coil containing protein 1		1219.64	2041.51	1795.56	1547.47	2277.37	1870.56	1646.31	3421.13	1953.03	1825.07	1832	2197.71	1996.77	1598.51	1845.61	1783.72	1593.74	2104.31	2259.55	1420.03	2049.75	1659.35	1145.51	2078.99	1639.82	2365.25	1494.75	1492.09	2894.41	1239.29	1016.97	2944.23	1222.01	2330.2	3129.11	1706.33	2301.94	1527.18	1278.67	2583.93	1784	2046.76
1	4	9	TACC1	NM_006283	173159	Transforming, acidic coiled-coil containing protein 1		1183.17	2201.4	1852.93	1632.32	2264.72	1546.47	2211.29	4020.84	2498.92	1917.19	2138.86	2944	2160.35	1736.73	1963.58	1922.32	1690.84	2361.79	2304.41	1479.31	2756.65	2365.67	1429.78	2386.06	1828.78	2279.82	1775.85	2053.62	2770.53	1351.16	1059.09	3137.37	1379.87	2736.11	2565.4	1674.26	2839.81	1778.64	1653.19	3063.71	1598.49	2081.59
1	5	9	DPYSL2	U97105	173381	Dihydropyrimidinase-like 2		65.0771	122.3	80.8081	50.9091	16.545	14.5985	152.822	97.2504	512.762	225.525	164.571	789.714	116.346	224.736	146.334	164.384	439.154	394.675	278.238	605.073	12.8	84.3636	63.358	49.8416	236.018	320	94.5878	355.704	15.2797	21.2824	69.5532	177.624	94.4966	281.342	35.443	352.743	-20.3883	120.388	76.4543	-19.9446	110.175	225.272
1	6	9	DPYSL2	U97105	173381	Dihydropyrimidinase-like 2		53.2959	177.279	57.3737	96.1616	98.2968	-13.6253	323.01	405.21	709.699	285.423	195.429	1062.86	159.602	221.753	132.796	176.632	387.157	295.067	311.348	572.497	32.5818	115.2	173.178	141.077	411.222	588.597	195.837	592.839	18.5539	58.9359	132.456	272.116	127.785	246.98	162.025	253.165	-2.91262	172.816	68.6981	55.4017	109.418	158.258
1	7	9	XPO7	NM_015024	172685	RAN binding protein 16		20.1964	35.9046	47.6768	50.101	23.3577	-53.528	42.8365	28.9436	59.4441	109.813	129.714	153.714	107.893	114.357	87.6712	119.903	37.5881	216.132	70.494	104.673	0	24.4364	7.60296	36.3252	81.086	299.005	95.9201	119.234	19.6453	9.82265	-16.6263	14.9636	4.2953	92.349	64.135	50.6329	3.8835	13.5922	12.1884	28.8089	213.157	206.342
1	8	9	XPO7	NM_015024	172685	RAN binding protein 16		27.4895	53.8569	38.7879	27.4747	83.6983	-109.002	74.0955	71.78	68.9733	125.695	52.5714	155.429	112.368	138.72	103.787	128.284	123.414	184.808	118.024	83.3111	2.32727	46.5455	23.6536	69.2714	183.167	204.887	59.2839	123.231	-16.3711	22.3738	-14.1323	-10.53	24.698	190.067	45.5696	69.1983	0.970874	104.854	55.4017	55.4017	124.184	149.172
1	9	9	PPP2R2A	NM_002717	179574	Protein phosphatase 2 (formerly 2A), regulatory subunit B (PR 52), alpha isoform		60.5891	53.2959	43.6364	71.1111	93.4307	-109.976	118.09	113.459	145.661	132.955	108	241.143	157.116	148.167	153.425	183.723	62.6468	63.8998	169.292	122.83	22.1091	38.4	97.9937	197.677	123.077	47.7828	79.2673	344.38	2.18281	12.5512	34.3609	230.551	57.9866	23.6242	131.646	65.8228	35.9223	-8.73786	-8.86427	38.7812	95.4094	123.805
1	10	9	PPP2R2A	NM_002717	179574	Protein phosphatase 2 (formerly 2A), regulatory subunit B (PR 52), alpha isoform		51.6129	72.9313	52.5253	126.869	100.243	-115.815	229.233	259.334	222.802	180.601	145.143	288.571	134.742	109.385	108.944	149.557	149.099	164.761	215.22	146.862	86.1091	41.8909	82.7878	235.692	241.81	172.308	91.2573	341.715	29.4679	-23.4652	32.1441	309.525	25.7718	20.4027	136.709	38.8186	47.5728	-38.835	37.6731	84.2105	58.6843	111.311
1	11	9	LPL	NM_000237	180878	Lipoprotein lipase		37.5877	-40.3927	-29.899	67.8788	6.81265	-218.978	-13.8929	-112.301	45.831	7.71412	8	62.8571	124.798	0	83.8034	139.887	38.2146	1.25294	1.06809	67.2897	52.9455	-69.8182	-2.11193	243.295	76.7421	-61.5385	-49.9584	73.9384	-2.72851	-69.3042	-60.1316	21.337	19.3289	-173.96	-33.7553	109.705	-44.6602	-129.126	-80.8864	-91.9668	13.2513	-11.7369
1	12	9	LPL	NM_000237	180878	Lipoprotein lipase		33.6606	-24.1234	-29.0909	45.2525	-1.94647	-215.085	-25.4703	-92.6194	56.7215	11.7981	-22.8571	42.2857	88.5022	11.4357	-16.116	128.928	35.7087	-3.75881	21.3618	67.2897	57.0182	-42.4727	-2.53432	324.815	70.9502	-5.79186	-16.6528	132.556	-39.2906	-61.1187	-51.5414	26.602	22.5503	-125.638	-65.8228	87.7637	-34.9515	-100.971	-88.6427	-80.8864	13.6299	-0.378609
1	13	9	POLB	NM_002690	180107	Polymerase (DNA directed), beta		454.979	771.388	934.949	799.192	294.891	396.107	1221.42	757.164	1158.03	1175.27	1034.86	1162.86	1306.65	943.692	1069.46	1405.96	628.974	1077.53	1460.08	661.682	2853.82	791.855	1344.46	9508.76	1330.68	1012.85	743.381	1739.22	952.251	285.948	651.472	2845.31	292.081	692.617	1372.15	435.443	1002.91	457.282	316.898	968.421	558.069	1937.34
1	14	9	POLB	NM_002690	180107	Polymerase (DNA directed), beta		546.424	975.035	800.808	791.919	329.927	582.968	1838.49	1019.97	1651.28	1480.2	1129.14	1456.57	1128.15	836.296	1033.36	1207.41	565.074	1168.36	1318.02	567.156	3049.31	728.436	1525.66	11161.1	1539.91	1271.31	960.533	2050.96	1201.09	339.427	744.579	2805.96	303.893	856.913	1188.19	401.688	1112.62	444.66	452.078	1073.68	537.246	1756.74
1	15	9	FLJ23749	BC004538	180178	Homo sapiens, clone IMAGE:3947276, mRNA, partial cds		37.5877	71.8093	21.8182	48.4848	58.3942	-132.36	135.456	273.227	114.351	112.082	53.7143	119.429	81.0441	94.9658	110.234	88.9605	43.2263	44.4792	152.203	132.443	45.9636	16.8727	255.966	538.543	204.163	142.624	24.6461	330.391	-4.91132	-21.2824	53.7582	210.045	19.3289	12.8859	-16.8776	-18.5654	23.301	15.534	57.6177	114.127	106.01	168.859
1	16	9	FLJ23749	BC004538	180178	Homo sapiens, clone IMAGE:3947276, mRNA, partial cds		24.6844	63.3941	37.1717	19.3939	68.1265	-136.253	259.334	407.525	195.576	169.711	113.143	213.714	84.0273	87.5078	56.7284	95.4069	72.0439	64.5262	162.884	106.809	33.1636	19.2	270.327	556.283	314.932	169.412	100.583	427.644	22.9195	-14.1883	67.3363	183.443	8.5906	137.45	37.1308	-10.1266	15.534	0	2.21607	78.6704	83.2939	175.674
1	17	9	FLJ14107	NM_025026	287624	Hypothetical protein FLJ14107		8.41515	72.9313	45.2525	72.7273	29.1971	-97.3236	63.6758	-30.1013	54.9064	83.9478	152	125.143	295.339	135.239	129.573	370.024	62.6468	159.123	115.888	80.1068	-33.1636	7.56364	0.422386	19.8522	249.774	160.724	71.2739	324.396	-56.2074	-10.3683	-16.9034	0	33.2886	217.987	109.705	97.8903	27.1845	65.0485	4.43213	106.371	105.253	108.661
1	18	9	FLJ14107	NM_025026	287624	Hypothetical protein FLJ14107		13.4642	28.0505	26.6667	8.08081	17.5182	-106.083	49.7829	-18.5239	70.3347	98.0147	109.143	116.571	313.735	118.832	82.5141	375.181	40.094	137.823	37.9172	56.0748	-18.0364	12.2182	4.64625	8.02534	413.394	187.511	57.2856	378.351	-34.925	-8.73124	-24.3852	-6.09629	69.7987	160	33.7553	79.3249	36.8932	76.699	11.0803	79.7784	104.496	123.048
1	19	9	FLJ23263	NM_025115	288716	Hypothetical protein FLJ23263		338.289	91.4446	40.404	51.7172	89.5377	-97.3236	13.8929	-13.8929	80.3176	153.829	110.286	124.571	125.792	150.653	116.035	137.309	41.9734	80.1879	118.558	88.1175	-39.5636	-12.8	-4.22386	13.094	77.4661	181.719	83.2639	105.246	-32.7422	6.00273	-24.6623	-50.1559	99.8658	129.933	74.2616	70.8861	27.1845	24.2718	3.3241	75.3463	87.8372	81.7795
1	20	9	FLJ23263	NM_025115	288716	Hypothetical protein FLJ23263		52.1739	91.4446	37.9798	92.1212	55.4745	-81.7518	74.0955	-9.26194	106.636	132.955	112	129.143	172.53	134.742	101.853	165.673	111.511	145.341	49.1322	85.4473	-8.14545	-4.65455	0.844773	21.1193	104.253	167.964	54.6211	84.5962	-59.4816	-12.5512	-26.0478	-5.54209	79.4631	136.376	8.43882	86.0759	17.4757	48.5437	-28.8089	-14.4044	93.8949	97.3024
1	21	9	FLJ14299	NM_025069	288042	Hypothetical protein FLJ14299		61.1501	83.5905	99.3939	80.8081	33.09	-93.4307	52.0984	-21.9971	75.7799	88.4855	169.143	107.429	178.496	157.613	139.243	221.112	172.905	204.855	127.103	167.69	169.309	162.909	122.914	261.035	183.891	191.131	55.9534	203.83	36.0164	0	22.1683	88.1192	80.5369	-18.255	-25.3165	69.1983	20.3883	-30.0971	12.1884	76.4543	205.206	182.489
1	22	9	FLJ14299	NM_025069	288042	Hypothetical protein FLJ14299		48.2468	109.397	98.5859	138.182	48.6618	-115.815	90.3039	-4.63097	73.9648	120.703	138.286	94.2857	195.401	166.066	121.837	191.459	186.688	164.761	105.741	165.554	169.891	122.764	169.377	215.839	230.226	225.882	102.581	285.762	60.0273	38.7449	15.2407	40.1801	70.8725	16.1074	20.2532	160.338	47.5728	-22.3301	31.0249	42.1053	171.131	206.72
1	23	9	FLJ22246	NM_025232	289063	Hypothetical protein FLJ22246		196.914	166.62	134.141	511.515	92.4574	-4.86618	27.7858	101.881	273.625	319.909	144.571	216	491.237	276.445	165.673	435.778	305.717	273.767	152.737	240.32	58.7636	35.4909	56.5998	198.522	198.371	185.339	103.247	303.747	52.3874	8.73124	-3.87946	160.72	153.557	197.584	143.46	256.54	25.2427	42.7184	27.7008	107.479	174.917	151.822
1	24	9	FLJ22246	NM_025232	289063	Hypothetical protein FLJ22246		203.647	236.185	94.5455	408.889	87.5912	-19.4647	67.1491	113.459	311.288	304.481	146.857	253.714	570.789	287.881	198.55	439.645	289.428	220.517	168.758	221.095	132.655	45.9636	28.7223	186.695	254.118	276.561	59.95	203.83	47.4761	22.3738	3.04815	78.1434	120.268	233.02	75.9494	216.034	59.2233	42.7184	80.8864	134.072	211.264	201.798
1	25	9	NEIL2	AK056206	293818	Homo sapiens, Similar to hypothetical protein FLJ20378, clone MGC:4505 IMAGE:2964742, mRNA, complete		143.619	185.694	324.848	475.96	134.307	3.89294	200.289	120.405	175.156	507.317	309.143	134.286	403.232	338.098	346.817	312.651	245.576	410.963	237.65	182.644	265.891	204.8	265.681	536.431	361.267	305.52	232.473	361.032	40.9277	76.9441	61.24	45.9993	10.7383	55.8389	359.494	-43.8819	84.466	66.0194	115.235	58.7258	154.094	443.729
1	26	9	NEIL2	AK056206	293818	Homo sapiens, Similar to hypothetical protein FLJ20378, clone MGC:4505 IMAGE:2964742, mRNA, complete		225.526	206.452	332.121	480.808	176.156	-30.1703	203.763	195.658	223.71	484.175	384	165.143	366.439	307.769	348.106	306.849	232.42	370.869	357.81	200.267	222.836	163.491	252.587	429.145	332.308	393.846	347.71	450.291	65.4843	80.2183	67.6134	50.433	47.2483	215.839	388.186	-32.0675	110.68	121.359	43.2133	176.177	222.243	388.074
1	1	10	CTSB	NM_001908	297939	Cathepsin B		1358.2	4383.73	4960	2493.74	3195.13	6323.11	6594.5	5386.98	2488.94	6236.64	4057.14	1865.71	1913.24	3982.6	5373.73	1904.27	5185.9	4581.36	7460.08	4780.24	2413.96	3437.38	3717	3415.84	3401.27	4179.55	3955.37	3525.73	2379.81	1893.04	3285.63	4342.22	1719.19	5440	6847.26	2276.79	3509.71	4133.01	2627.15	3971.19	1236.16	5202.84
1	2	10	CTSB	NM_001908	297939	Cathepsin B		1704.91	4814.59	4756.36	2118.79	2910.95	5114.36	7473.23	6692.91	3055.25	6778.45	5587.43	2670.86	1832.19	3983.1	5624.5	1786.95	5304.93	4677.21	5891.05	4999.2	2725.82	3326.84	4234.42	4258.08	3419.37	4834.75	4802	3685.6	2816.37	2139.15	4101.7	4720.19	1506.58	4693.69	7503.8	2162.03	3056.31	3596.12	2838.78	3953.46	1050.64	5568.58
1	3	10	MSCP	AY032628	300496	Mitochondrial solute carrier		6.73212	17.9523	4.0404	7.27273	77.8589	-190.754	49.7829	33.5745	63.5281	54.4526	15.4286	100	98.9434	44.7483	32.8767	76.7123	82.6938	33.2028	9.07877	69.9599	-43.0545	-41.3091	-2.11193	-27.8775	116.561	18.8235	-7.99334	166.528	-111.323	-63.8472	-44.6138	-66.505	92.349	77.3154	-20.2532	79.3249	76.699	-31.068	3.3241	63.1579	50.3549	122.291
1	4	10	MSCP	AY032628	300496	Mitochondrial solute carrier		38.7097	1.68303	42.8283	81.6162	87.5912	-202.433	46.3097	31.259	63.0743	85.3091	20	128.571	60.1616	33.3126	50.282	81.2248	102.114	81.4409	116.956	113.218	-20.9455	4.65455	9.71489	-24.4984	100.633	5.79186	40.6328	191.84	-69.3042	-49.6589	-44.0596	-76.4808	85.906	33.2886	-21.9409	81.0127	92.233	0.970874	18.8366	48.7535	38.2395	49.5977
1	5	10	RAI16	NM_022749	299148	Retinoic acid induced 16		645.161	541.374	660.202	730.505	368.856	177.129	534.877	412.156	459.217	471.923	461.714	531.429	531.51	387.819	426.753	567.929	773.062	422.24	913.218	683.578	165.236	276.364	205.28	181.204	285.249	315.656	520.899	459.617	62.2101	86.221	195.081	218.081	490.738	551.946	825.316	636.287	467.961	387.379	408.864	548.476	284.335	284.335
1	6	10	RAI16	NM_022749	299148	Retinoic acid induced 16		665.358	610.379	520.404	728.889	406.813	96.3504	602.026	595.08	640.726	564.946	662.286	732.571	592.169	407.707	480.902	555.036	843.853	386.531	834.713	726.836	187.345	342.691	304.118	242.45	430.769	499.548	532.223	410.991	153.342	158.254	265.743	302.598	457.45	576.644	605.907	491.139	447.573	396.117	413.296	498.615	190.819	297.586
1	7	10	PNOC	NM_006228	89040	Prepronociceptin		520.617	494.811	438.788	884.04	760.097	280.292	284.805	811.577	398.412	405.672	429.143	618.857	945.183	443.008	511.201	1062.37	535.004	535.63	484.379	440.587	1133.96	595.782	190.074	743.823	683.439	482.896	414.321	672.773	628.649	277.763	140.492	534.534	562.685	739.866	730.802	833.755	746.602	564.078	352.355	889.751	174.16	302.508
1	8	10	PNOC	NM_006228	89040	Prepronociceptin		596.353	527.91	461.414	882.424	871.046	219.951	303.329	821.997	439.251	465.57	425.714	628	906.899	453.947	429.331	1020.47	528.113	610.807	418.692	428.304	1033.31	580.655	223.442	680.887	786.244	514.751	496.253	807.327	722.51	327.422	129.408	433.945	557.315	700.134	870.886	762.869	777.67	514.563	361.219	856.51	222.243	272.977
1	9	10	KIAA0062	D31887	89868	KIAA0062 protein		2186.82	2635.62	2527.68	2795.15	1214.6	3106.57	3472.07	1997.11	509.586	3143.73	2836.57	729.714	2379.12	3070.73	2831.27	2381.31	2202.04	4929.05	4967.16	2453.4	1455.71	2557.09	4054.07	3135.37	3386.06	4376.47	2889.59	3987.34	631.378	2048.02	3871.15	1461.17	845.101	4616.38	6048.95	1480.17	3696.12	3610.68	2743.49	4573.96	544.439	3345.76
1	10	10	KIAA0062	D31887	89868	KIAA0062 protein		2479.66	3045.72	2475.96	2815.35	1298.3	3156.2	4791.9	2676.7	769.144	4663.41	3502.29	828	2317.96	3025.48	2901.53	2443.19	2032.89	4533.75	4955.41	2228.57	1828.65	3500.8	4685.53	3714.89	3821.18	5172.85	4007.33	4682.76	782.538	2063.3	4438.66	1649.05	796.779	4208.32	5799.16	1378.9	3136.89	3248.54	2292.52	4155.12	785.613	3893.99
1	11	10	LZTS1	NM_021020	93605	Leucine zipper, putative tumor suppressor 1		872.37	1611.22	1600	1326.87	1586.37	1936.74	1965.85	2123.3	1158.48	2036.98	2136	1599.43	2121.57	2484.52	2665.59	2332.96	1773.53	2572.91	2084.91	1337.25	1505.75	2060.22	1133.26	1348.68	1982.99	3158.01	1945.05	2094.92	1837.38	1382.81	1093.73	1721.65	1288.59	3266.58	3284.39	1709.7	1557.28	2840.78	1699.72	1601.11	1865.78	2874.78
1	12	10	LZTS1	NM_021020	93605	Leucine zipper, putative tumor suppressor 1		959.888	2050.49	1844.85	1490.1	1542.58	1747.93	2138.35	2468.31	1228.81	2125.01	2289.71	1710.86	2141.95	2624.74	2605	2480.58	1756.62	2510.88	2256.88	1356.48	1689.6	2224.29	1152.69	1347.84	2132.85	3378.1	2491.92	2473.94	1886.49	1480.49	1107.59	1650.16	1374.5	3292.35	2784.81	1530.8	1693.2	3042.72	1834.9	1566.76	1674.59	2671.84
1	13	10	PINX1	NM_017884	99829	PIN2-interacting protein 1		31.9776	26.9285	57.3737	57.3737	91.4842	-145.985	114.616	-19.6816	43.1083	67.612	61.7143	51.4286	111.374	76.0721	65.7534	116.68	40.094	41.9734	69.9599	36.8491	9.30909	-7.56364	5.91341	7.60296	94.8416	83.2579	70.6078	112.573	-30.5593	-1.09141	-46.2764	-46.8306	6.44295	-44.0268	123.207	-1.68776	34.9515	-35.9223	-48.7535	70.9141	8.708	26.5026
1	14	10	PINX1	NM_017884	99829	PIN2-interacting protein 1		11.7812	2.80505	75.9596	96.9697	32.1168	-131.387	107.67	8.1042	46.2847	64.8894	45.7143	64	120.323	82.5357	104.432	134.73	41.3469	88.332	135.648	49.6662	28.5091	9.89091	24.076	43.0834	99.9095	51.4027	29.975	60.6162	-28.9222	-20.7367	-32.1441	-23.2768	16.1074	30.0671	138.397	-5.06329	97.0874	7.76699	42.1053	66.482	32.1817	51.4908
1	15	10	CHRNB3	NM_000749	96094	Cholinergic receptor, nicotinic, beta polypeptide 3		14.0252	8.41515	13.7374	47.6768	45.7421	-155.718	17.3661	-3.47323	50.8225	108.452	100	81.1429	124.301	101.927	97.9855	127.639	65.1527	97.1026	131.375	41.6555	82.0364	68.0727	54.4879	88.7012	63.7104	187.511	73.9384	88.5928	-3.81992	18.5539	0	-9.42154	19.3289	32.2148	-33.7553	-45.5696	-16.5049	-16.5049	1.10803	31.0249	144.628	157.88
1	16	10	CHRNB3	NM_000749	96094	Cholinergic receptor, nicotinic, beta polypeptide 3		19.6353	55.54	42.8283	71.9192	26.2774	-207.299	52.0984	-74.0955	41.2933	86.6704	125.714	69.7143	103.418	91.4854	76.7123	107.655	56.3821	150.352	63.0174	74.7664	81.4545	97.1636	28.2999	59.1341	59.3665	132.489	121.898	75.9367	3.81992	18.5539	-1.10842	3.87946	19.3289	-30.0671	-70.8861	-48.9451	46.6019	42.7184	-1.10803	-1.10803	116.233	182.868
1	17	10	FLJ32642	AK057204	101617	Homo sapiens cDNA FLJ32642 fis, clone SYNOV2001144		208.696	166.059	158.384	497.778	174.209	-87.5912	222.287	354.269	390.244	296.767	189.714	414.857	246.116	201.367	236.583	273.973	314.487	276.899	231.242	375.968	196.073	104.727	269.06	656.811	791.312	194.027	99.2506	1004.5	147.885	25.1023	73.7097	387.946	131.007	99.8658	295.359	234.599	114.563	27.1845	37.6731	86.4266	110.932	335.447
1	18	10	FLJ32642	AK057204	101617	Homo sapiens cDNA FLJ32642 fis, clone SYNOV2001144		203.647	92.5666	226.263	446.061	188.808	-65.2068	324.168	444.573	477.368	346.228	227.429	456	212.306	210.814	214.666	266.237	284.417	286.922	333.244	387.183	172.218	64	236.959	679.197	888.326	230.95	92.5895	1017.15	273.397	49.6589	60.9629	406.235	142.819	85.906	175.527	163.713	126.214	38.835	15.5125	47.6454	93.8949	327.875
1	19	10	CHRNA6	NM_004198	103128	Cholinergic receptor, nicotinic, alpha polypeptide 6		-12.3422	-28.0505	-38.7879	-4.0404	-15.5718	-243.309	-118.09	-127.352	0	0.453772	10.2857	10.8571	0	0.994406	-12.8928	10.9589	3.13234	-8.77056	-17.6235	19.7597	-79.7091	-82.0364	-17.7402	-27.8775	-25.3394	33.3032	8.65945	39.3006	-59.4816	-48.0218	-65.6737	-67.6134	-16.1074	-26.8456	-104.641	-48.9451	-45.6311	-86.4078	-33.241	-78.6704	4.92191	-5.67913
1	20	10	CHRNA6	NM_004198	103128	Cholinergic receptor, nicotinic, alpha polypeptide 6		-20.7574	-30.2945	-38.7879	-7.27273	-17.5182	-224.818	-76.411	-115.774	0	17.6971	-6.28571	20.5714	0	14.9161	-5.80177	9.02498	3.75881	8.77056	-26.1682	12.8171	-65.1636	-70.4	-13.9388	-20.2746	-26.0633	9.41176	-15.9867	-2.66445	-82.4011	-42.0191	-52.6498	-69.2761	-16.1074	-50.4698	-133.333	-38.8186	-67.9612	-67.9612	-16.6205	-43.2133	2.65026	-0.757217
1	21	10	TOPK	NM_018492	104741	T-LAK cell-originated protein kinase		193.548	228.892	177.778	418.586	565.45	4.86618	191.027	437.627	281.339	229.609	230.857	268	308.266	228.713	223.046	375.181	221.143	282.537	174.633	198.665	181.527	73.3091	42.2386	475.607	433.665	338.824	112.573	551.54	195.907	97.6808	11.3613	241.635	207.248	485.369	388.186	290.295	308.738	229.126	267.036	364.543	170.752	183.625
1	22	10	TOPK	NM_018492	104741	T-LAK cell-originated protein kinase		210.379	207.013	169.697	372.525	504.136	96.3504	169.03	576.556	335.337	258.65	349.714	305.143	304.786	225.233	176.632	375.181	206.108	312.608	205.073	189.586	217.018	92.5091	24.4984	384.372	514.751	400.362	218.485	910.575	186.63	102.592	33.2525	189.816	220.134	548.725	513.08	351.055	260.194	257.282	233.795	375.623	130.999	145.007
1	23	10	FLJ25402	AK058131	104941	Homo sapiens cDNA FLJ25402 fis, clone TST02870		8.97616	-5.6101	-15.3535	5.65657	-5.83942	-269.586	-20.8394	-83.3575	2.72263	13.1594	5.14286	10.2857	6.46364	1.98881	-3.86785	-12.2482	0	8.14409	-11.749	4.80641	-32.5818	-63.4182	-8.87012	-16.8955	18.0995	-18.8235	-35.97	-7.99334	-58.3902	-48.0218	-40.4572	-56.5293	-1.07383	-118.121	-82.7004	-86.0759	-71.8447	-82.5243	-27.7008	-35.4571	6.81496	-7.57217
1	24	10	FLJ25402	AK058131	104941	Homo sapiens cDNA FLJ25402 fis, clone TST02870		1.68303	33.6606	-25.0505	4.84848	0	-238.443	-13.8929	-118.09	9.07544	-13.6132	-14.8571	15.4286	0	-16.9049	0	-8.38034	0	0	-24.5661	12.283	-19.2	-33.1636	-7.60296	-30.4118	10.1357	-8.68778	0	-17.3189	-75.307	-58.9359	-30.7586	-38.2404	-1.07383	-73.0201	-91.1392	-113.08	-49.5146	-88.3495	-21.0526	-66.482	1.13583	4.16469
1	25	10	DEFB4	NM_004942	105924	Defensin, beta 2		4.48808	16.8303	-20.202	14.5455	17.5182	-129.44	54.4139	-67.1491	89.3931	59.8979	22.2857	78.8571	54.1952	43.7539	61.8856	93.473	28.1911	62.0204	-8.54473	26.1682	-24.4364	-25.0182	-10.1373	-10.5597	12.3077	78.914	-23.98	21.3156	-58.3902	-5.45703	-23.2768	-2.49394	37.5839	98.7919	-123.207	-3.37553	-28.1553	35.9223	44.3213	35.4571	68.1496	41.6469
1	26	10	DEFB4	NM_004942	105924	Defensin, beta 2		35.9046	29.1725	-8.08081	25.0505	8.75912	-136.253	12.7352	-30.1013	85.7629	50.3687	17.7143	123.429	44.2511	62.1504	51.5713	62.5302	3.75881	23.1793	13.3511	32.5768	13.9636	18.0364	-5.06864	-0.844773	20.9955	164.344	30.6411	29.3089	-39.2906	-13.0969	-14.1323	-7.48182	9.66443	76.2416	-74.2616	-18.5654	11.6505	35.9223	12.1884	39.8892	63.6062	49.5977
1	1	11	LSM1	NM_014462	111783	Lsm1 protein		223.843	142.496	197.98	470.303	212.165	-14.5985	215.34	172.504	724.674	330.8	245.714	559.429	376.383	203.356	218.533	408.703	195.458	362.725	272.363	202.403	249.6	189.673	198.944	538.12	573.394	254.118	119.9	588.177	446.385	31.6508	127.468	864.842	129.933	63.3557	212.658	35.443	208.738	121.359	107.479	188.366	175.296	329.011
1	2	11	LSM1	NM_014462	111783	Lsm1 protein		213.184	239.551	210.909	395.152	143.066	-44.7689	272.069	229.233	831.31	376.631	257.714	760	376.383	178.496	268.171	421.595	218.637	310.728	278.772	215.754	286.836	157.673	243.717	555.016	584.253	301.176	163.863	708.743	522.783	67.1214	129.685	1000.62	112.752	86.9799	195.781	62.4473	147.573	64.0777	62.0499	167.313	185.897	327.118
1	3	11	DLGAP2	AF119818	113287	Discs, large (Drosophila) homolog-associated protein 2		-7.29313	-21.8794	-11.3131	18.5859	0	-254.988	-10.4197	-76.411	11.7981	27.2263	22.8571	26.8571	33.3126	-1.49161	10.3143	32.8767	8.77056	13.1558	0.534045	10.6809	-45.9636	-49.4545	-20.2746	-21.9641	-40.543	-3.61991	-7.32723	5.995	-78.0355	-67.1214	-50.9872	-46.5535	3.22148	-7.51678	-32.0675	-72.5738	-24.2718	-81.5534	-42.1053	-60.9418	16.6588	13.6299
1	4	11	DLGAP2	AF119818	113287	Discs, large (Drosophila) homolog-associated protein 2		8.97616	38.7097	-13.7374	3.23232	24.3309	-175.182	6.94645	-77.5687	12.7056	3.63018	0.571429	22.8571	19.3909	7.95525	18.05	19.3392	0.626468	-17.5411	21.3618	13.8852	-25.6	-41.3091	-22.3865	-26.188	-55.0226	8.68778	-13.3222	6.66112	-19.0996	-14.734	-44.8909	-50.9872	-24.698	-34.3624	-70.8861	-54.0084	-21.3592	-55.3398	-11.0803	-5.54017	21.9593	23.8523
1	5	11	ANGPT2	NM_001147	115181	Angiopoietin 2		55.54	77.4194	4.84848	59.798	126.521	-180.049	9.26194	46.3097	111.628	87.1242	88.5714	173.143	118.334	59.1672	56.0838	160.516	88.332	98.3555	42.1896	162.884	173.964	63.4182	39.7043	179.092	422.805	58.6425	68.6095	528.893	-19.0996	16.9168	-12.4697	23.831	-9.66443	39.7315	35.443	35.443	112.621	0	15.5125	181.717	38.9967	56.4127
1	6	11	ANGPT2	NM_001147	115181	Angiopoietin 2		36.4656	-15.1473	75.9596	88.0808	79.8054	-179.075	64.8336	53.2562	127.964	99.3761	145.143	233.714	134.245	60.1616	57.3731	176.632	80.1879	100.861	108.411	130.307	227.491	72.1455	62.0908	237.804	550.226	125.973	21.9817	615.487	-8.18554	7.09413	-2.49394	27.7104	38.6577	93.4228	43.8819	28.692	216.505	139.806	36.5651	138.504	45.0544	66.2565
1	7	11	CSMD1	NM_033225	123468	CUB and Sushi multiple domains 1		108.836	235.624	184.242	152.727	133.333	75.9124	228.075	71.78	191.492	260.011	270.286	285.143	260.037	282.909	288.155	263.658	235.552	420.36	230.708	259.546	73.8909	115.2	69.2714	59.9789	275.837	419.91	184.513	347.044	187.722	134.789	9.97575	81.4687	222.282	597.047	565.401	249.789	301.942	292.233	213.85	371.191	147.657	208.992
1	8	11	CSMD1	NM_033225	123468	CUB and Sushi multiple domains 1		98.1767	269.846	259.394	147.879	183.942	39.9027	313.748	45.152	191.492	243.676	245.143	296	272.965	302.797	250.121	254.633	258.731	319.499	296.929	221.629	70.9818	76.8	43.0834	35.9029	297.557	523.439	167.86	448.293	195.362	106.412	10.53	80.9144	200.805	539.06	482.7	251.477	301.942	321.359	319.114	330.194	147.279	199.148
1	9	11	TNFRSF10C	NM_003841	119684	Tumor necrosis factor receptor superfamily, member 10c, decoy without an intracellular domain		138.569	131.837	162.424	148.687	92.4574	-59.3674	157.453	37.0478	72.1497	176.064	183.429	130.286	144.189	203.356	217.889	175.987	122.788	234.299	237.116	126.035	372.364	258.909	127.138	306.23	367.059	167.24	101.915	556.203	247.203	189.359	32.1441	80.6373	88.0537	182.55	116.456	30.3797	187.379	119.417	89.7507	228.255	150.308	179.082
1	10	11	TNFRSF10C	NM_003841	119684	Tumor necrosis factor receptor superfamily, member 10c, decoy without an intracellular domain		61.7111	120.617	134.949	128.485	139.173	-54.5012	214.182	42.8365	96.6534	174.248	205.714	144.571	142.2	177.999	248.187	175.342	78.935	158.496	207.21	105.207	294.4	248.436	135.164	320.591	558.19	229.502	141.216	579.517	219.918	131.514	25.2165	75.6495	82.6846	152.483	124.895	13.5021	237.864	135.922	111.911	156.233	126.455	198.391
1	11	11	GSR	NM_000637	121524	Glutathione reductase		433.661	490.884	504.242	701.414	987.835	348.418	576.556	1077.86	397.958	539.989	540.571	559.429	793.536	726.911	701.37	883.803	610.807	800	648.865	441.121	1209.6	518.982	310.032	1053.01	671.855	744.977	628.143	686.761	856.753	325.784	233.876	716.315	388.725	653.96	735.865	403.376	814.563	579.612	394.46	880.886	585.708	791.671
1	12	11	GSR	NM_000637	121524	Glutathione reductase		471.809	582.889	551.111	711.111	942.092	398.054	618.234	1169.32	387.975	592.626	523.429	562.286	893.474	725.917	709.106	814.182	667.815	759.28	780.774	442.724	1162.47	514.909	329.884	1059.77	769.593	889.05	731.391	762.698	959.345	404.366	218.635	653.135	418.792	688.322	565.401	405.063	921.359	741.748	454.294	827.701	531.188	673.923
1	13	11	FLJ25409	AK058138	125266	Homo sapiens cDNA FLJ25409 fis, clone TST03074		-14.0252	-79.6634	-29.0909	12.1212	-11.6788	-220.925	-3.47323	-118.09	9.07544	13.1594	54.8571	49.1429	23.8658	4.47483	5.15713	9.66962	3.75881	-7.51762	-1.60214	11.749	-32	-51.7818	-16.8955	-34.2133	-39.819	26.0633	-19.9833	-44.6295	-108.595	-45.839	-73.7097	-99.7575	-16.1074	-65.5034	-50.6329	-60.7595	-35.9223	-100.971	-43.2133	-74.2382	8.708	-17.7946
1	14	11	FLJ25409	AK058138	125266	Homo sapiens cDNA FLJ25409 fis, clone TST03074		-15.1473	-17.9523	-3.23232	4.84848	-27.2506	-184.915	32.4168	-71.78	14.0669	-1.36132	9.14286	21.1429	12.4301	-2.48602	9.02498	8.38034	17.5411	20.047	26.7023	29.9065	-40.7273	-34.9091	-14.7835	-10.5597	-30.4072	17.3756	-36.6361	-19.9833	-98.7722	-56.7531	-55.698	-94.2154	-3.22148	-77.3154	-32.0675	-42.1941	-25.2427	-95.1456	-24.3767	-70.9141	18.1732	3.78609
1	15	11	TNFRSF10D	NM_003840	129844	Tumor necrosis factor receptor superfamily, member 10d, decoy with truncated death domain		-12.3422	2.80505	-17.7778	-9.69697	-23.3577	-198.54	54.4139	-33.5745	10.8905	10.8905	23.4286	36.5714	9.44686	40.7707	22.5624	16.116	15.0352	25.6852	12.283	28.8385	-35.4909	-36.6545	5.49102	21.5417	-6.51584	13.0317	1.33222	37.3022	-80.764	-15.8254	-45.168	-87.2878	-3.22148	-30.0671	-52.3207	-65.8228	-22.3301	-28.1553	1.10803	-48.7535	46.1903	26.124
1	16	11	TNFRSF10D	NM_003840	129844	Tumor necrosis factor receptor superfamily, member 10d, decoy with truncated death domain		-5.6101	-22.4404	-8.88889	-0.808081	-2.91971	-194.647	30.1013	-77.5687	18.6047	14.9745	-9.14286	30.8571	21.3797	17.8993	11.6035	29.6535	0.626468	48.2381	32.0427	33.6449	-39.5636	-19.2	9.71489	25.3432	-7.9638	47.7828	-21.3156	-15.9867	-76.3984	-23.4652	-42.1198	-71.2158	6.44295	-59.0604	-42.1941	-55.6962	-41.7476	-34.9515	-22.1607	-21.0526	20.4449	44.2972
1	17	11	SCARA3	NM_016240	128856	CSR1 protein		126.227	33.0996	42.8283	269.091	86.618	-187.835	99.5658	67.1491	891.662	117.073	91.4286	936.571	188.937	55.6868	99.2748	192.748	82.0673	68.285	72.6302	83.8451	371.2	45.3818	96.7265	973.601	107.149	65.8824	27.9767	141.216	214.461	13.0969	17.4576	415.102	16.1074	-34.3624	-15.1899	20.2532	198.058	16.5049	-29.9169	265.928	612.21	160.53
1	18	11	SCARA3	NM_016240	128856	CSR1 protein		137.447	22.4404	19.3939	237.576	74.9392	-187.835	108.828	94.9349	951.56	134.317	124	1072	162.585	37.7874	35.4553	159.226	51.3704	27.5646	93.992	103.071	394.473	19.7818	104.752	982.049	275.113	171.584	29.975	169.192	262.483	-5.45703	-3.60236	351.645	34.3624	-44.0268	-57.384	0	153.398	-37.8641	23.2687	145.152	571.32	159.394
1	19	11	CLN8	NM_018941	127675	Ceroid-lipofuscinosis, neuronal 8 (epilepsy, progressive with mental retardation)		63.9551	84.1515	140.606	113.131	186.861	-72.9927	426.049	126.194	142.484	156.098	161.143	215.429	262.026	192.915	184.367	246.253	129.679	128.426	159.146	87.0494	63.4182	43.6364	97.5713	119.958	184.615	203.439	119.9	271.774	63.8472	27.8308	-3.04815	75.3724	38.6577	329.664	145.148	108.017	167.961	137.864	97.5069	166.205	142.357	141.6
1	20	11	CLN8	NM_018941	127675	Ceroid-lipofuscinosis, neuronal 8 (epilepsy, progressive with mental retardation)		29.1725	51.0519	90.5051	166.465	132.36	-74.9392	77.5687	31.259	138.4	166.534	162.857	232.571	201.367	170.541	141.176	224.335	127.173	140.955	147.397	121.228	48.8727	61.6727	54.0655	137.698	240.362	228.054	99.2506	297.086	81.8554	-2.72851	3.60236	31.867	80.5369	191.141	121.519	55.6962	128.155	64.0777	132.964	217.175	111.69	146.522
1	21	11	ADAM18	NM_014237	127930	A disintegrin and metalloproteinase domain 18		-4.48808	-44.3198	-22.6263	-21.0101	8.75912	-231.63	43.9942	-91.4616	-1.81509	29.949	-5.14286	16.5714	1.98881	-5.46924	34.166	23.8517	3.13234	-31.9499	5.34045	2.67023	-19.2	-44.2182	-5.49102	19.0074	-13.0317	-4.34389	19.9833	20.6495	-59.4816	-45.839	-42.1198	-65.9508	-20.4027	-71.9463	-162.025	-92.827	-85.4369	-123.301	-18.8366	-24.3767	-3.78609	15.1443
1	22	11	ADAM18	NM_014237	127930	A disintegrin and metalloproteinase domain 18		-7.85414	13.4642	-19.3939	-3.23232	0.973236	-227.737	-19.6816	-82.1997	1.36132	5.89904	1.71429	21.1429	0	4.97203	13.5375	16.7607	0	65.1527	13.8852	6.94259	18.0364	-28.5091	-5.06864	38.0148	-6.51584	1.44796	24.6461	29.3089	-78.5812	-63.3015	-37.132	-47.6619	-4.2953	11.8121	-141.772	-59.0717	-75.7282	-75.7282	-54.2936	-19.9446	8.32939	30.6673
1	23	11	HOOK3	NM_032410	130707	Hook3 protein		471.809	532.398	557.576	749.899	750.365	537.226	393.632	573.082	350.766	479.183	544	435.429	720.447	581.231	669.782	685.254	505.56	529.366	442.19	337.517	776.727	537.6	319.747	593.453	665.339	708.054	389.675	495.587	847.476	369.441	231.659	742.917	461.745	772.081	722.363	556.962	707.767	541.748	382.271	845.429	333.176	451.68
1	24	11	HOOK3	NM_032410	130707	Hook3 protein		481.907	624.404	477.576	678.788	697.81	512.895	397.106	569.609	348.951	428.361	572.571	408.571	785.581	601.119	584.045	702.015	437.275	660.924	602.403	403.204	704.582	514.909	262.302	673.284	692.127	687.783	411.657	592.173	759.618	371.623	241.358	717.977	492.886	611.007	739.241	516.456	765.049	539.806	363.435	762.327	292.286	445.622
1	25	11	TRIM35	AB029021	137732	Tripartite motif-containing 35		35.3436	93.1276	6.46465	67.8788	3.89294	-88.5645	87.9884	-25.4703	121.611	187.862	50.8571	97.7143	143.195	134.742	129.573	139.243	77.6821	183.555	49.1322	54.4726	-8.72727	3.49091	51.5312	54.4879	242.534	218.643	88.5928	360.366	-55.6617	14.1883	28.8188	62.9027	22.5503	115.973	65.8228	45.5696	-13.5922	21.3592	39.8892	67.59	127.591	188.168
1	26	11	TRIM35	AB029021	137732	Tripartite motif-containing 35		40.3927	29.1725	29.0909	92.1212	39.9027	-75.9124	135.456	16.2084	130.233	192.399	155.429	106.286	117.34	123.804	136.664	157.937	105.247	111.511	89.7196	78.5047	16.8727	64.5818	87.8564	62.0908	217.195	257.738	108.576	213.822	-38.1992	31.105	30.7586	71.2158	48.3221	158.926	16.8776	47.2574	5.82524	30.0971	60.9418	52.0776	77.2362	167.724
1	1	12	ADAMDEC1	NM_014479	145296	ADAM-like, decysin 1		-13.4642	-55.54	-16.1616	2.42424	54.5012	-293.917	38.2055	16.2084	647.079	84.8554	62.8571	482.857	4.97203	-4.47483	-5.15713	15.4714	1.25294	12.5294	26.1682	14.4192	-10.4727	-44.8	-6.3358	-21.5417	-20.9955	-23.8914	20.6495	23.98	-87.3124	-104.775	-28.2646	8.31313	0	-121.342	-28.692	-27.0042	0	-105.825	33.241	-84.2105	10.2224	9.46522
1	2	12	ADAMDEC1	NM_014479	145296	ADAM-like, decysin 1		-9.53717	-77.9804	-19.3939	-12.1212	42.8224	-234.55	13.8929	-39.3632	719.229	93.0233	74.8571	667.429	4.47483	-3.48042	6.44641	-21.2732	0	-13.7823	-6.40854	-5.34045	-35.4909	-91.3455	-6.75818	-60.8237	-27.5113	20.2715	-6.66112	-27.3106	-84.0382	-118.417	-32.1441	-13.8552	0	-98.7919	-74.2616	-121.519	-5.82524	-141.748	-23.2687	-74.2382	18.5518	4.16469
1	3	12	C8orf14	NM_054029	145579	Homo sapiens chromosome 8 open reading frame 14 (C8orf14), mRNA		33.0996	38.7097	36.3636	35.5556	39.9027	-198.54	6.94645	-97.2504	42.6546	95.7459	75.4286	80.5714	133.748	83.0329	74.1338	74.1338	63.8998	63.2733	45.3939	52.3364	-4.65455	-6.98182	11.4044	-10.5597	71.6742	41.267	5.995	46.6278	-47.4761	-46.9304	-17.1805	-45.9993	91.2752	-21.4765	27.0042	-10.1266	47.5728	-50.4854	16.6205	31.0249	174.539	208.992
1	4	12	C8orf14	NM_054029	145579	Homo sapiens chromosome 8 open reading frame 14 (C8orf14), mRNA		29.1725	59.467	19.3939	42.0202	80.7786	-174.209	-2.31548	-56.7294	51.2762	65.7969	82.8571	94.8571	134.742	96.4574	97.9855	112.168	64.5262	89.585	99.8665	70.494	-11.6364	14.5455	0.422386	-29.5671	20.2715	115.113	-2.66445	21.3156	-30.5593	-27.2851	-15.7949	-19.3973	82.6846	-12.8859	156.962	11.8143	43.6893	20.3883	14.4044	1.10803	92.3805	195.362
1	5	12	EBF2	NM_022659	148533	Likely ortholog of mouse early B-cell factor 2		117.251	192.426	142.222	129.293	287.105	40.8759	261.65	252.388	126.149	279.977	293.714	249.714	364.45	344.562	315.874	339.081	164.135	270.008	159.146	182.109	142.545	260.073	93.7698	95.8817	215.023	406.878	230.475	240.466	171.896	176.262	93.9383	168.756	140.671	332.886	291.983	199.156	257.282	295.146	179.501	175.069	192.333	414.198
1	6	12	EBF2	NM_022659	148533	Likely ortholog of mouse early B-cell factor 2		176.157	292.847	152.727	178.586	232.603	-27.2506	238.495	222.287	158.82	322.178	324	293.143	398.26	358.484	331.346	442.869	238.684	269.381	196.529	192.256	201.891	264.727	114.889	106.019	241.81	385.158	263.114	351.041	222.647	226.467	76.7579	127.468	175.034	460.671	275.105	170.464	214.563	370.874	237.119	397.784	183.247	458.116
1	7	12	WRN	NM_000553	150477	Werner syndrome		67.8822	-33.0996	10.5051	79.1919	10.7056	-241.363	28.9436	-69.4645	131.594	66.2507	21.7143	197.714	62.1504	50.7147	36.0999	59.9517	33.8293	60.141	33.1108	49.6662	-27.3455	-50.0364	16.8955	20.2746	7.9638	7.9638	38.6345	121.898	-94.9523	-57.8445	-49.3246	-27.7104	0	-56.9128	-11.8143	0	-11.6505	-26.2136	-21.0526	-38.7812	25.7454	33.3176
1	8	12	WRN	NM_000553	150477	Werner syndrome		57.784	-23.5624	3.23232	87.2727	6.81265	-224.818	0	-61.3603	168.803	110.267	48	270.286	72.0945	40.2735	21.2732	36.0999	5.63821	87.7056	76.9025	64.0854	-18.6182	-28.5091	25.3432	71.8057	55.0226	49.9548	17.985	93.2556	-85.6753	-55.116	-28.8188	-20.7828	0	1.07383	23.6287	16.8776	-21.3592	-68.932	-17.7285	-25.4848	47.7047	32.5603
1	9	12	SLC7A2	NM_003046	153985	Solute carrier family 7 (cationic amino acid transporter, y+ system), member 2		38.7097	56.101	50.101	36.3636	9.73236	-73.9659	103.039	4.63097	68.9733	132.955	83.4286	137.714	160.597	128.278	121.193	170.83	88.332	228.661	118.024	104.673	54.6909	89.6	43.5058	34.6357	104.977	99.9095	61.2823	112.573	50.7503	26.7394	-13.301	-10.53	23.6242	88.0537	6.75105	25.3165	20.3883	50.4854	57.6177	-17.7285	123.048	201.041
1	10	12	SLC7A2	NM_003046	153985	Solute carrier family 7 (cationic amino acid transporter, y+ system), member 2		36.4656	45.4418	14.5455	31.5152	75.9124	-108.029	92.6194	3.47323	61.2592	121.611	82.2857	108	155.127	123.804	145.689	192.748	84.5732	110.885	189.052	100.401	40.7273	43.0545	46.8849	47.7297	72.3982	144.796	53.955	131.89	0.545703	-17.4625	-27.1562	-31.3128	21.4765	77.3154	97.8903	6.75105	50.4854	26.2136	63.1579	-8.86427	148.793	215.807
1	11	12	RNF122	NM_024787	151237	Hypothetical protein FLJ12526		-20.1964	15.7083	-7.27273	0	-61.3139	-177.129	-15.0507	-105.355	4.08395	44.4697	84.5714	46.8571	0	84.5245	10.3143	63.1749	-6.89115	71.4174	-12.283	27.7704	-52.3636	-59.9273	-25.7656	-4.22386	-28.2353	27.5113	-69.2756	41.2989	-105.321	-72.0327	-71.2158	-96.9865	-57.9866	16.1074	-65.8228	-28.692	-26.2136	-20.3883	-79.7784	-75.3463	17.416	17.416
1	12	12	RNF122	NM_024787	151237	Hypothetical protein FLJ12526		-10.6592	-2.80505	-17.7778	10.5051	-60.3406	-204.38	34.7323	-11.5774	17.6971	57.1753	-20.5714	33.1429	0	50.7147	9.02498	36.0999	-1.8794	60.7674	-6.40854	30.4406	-30.8364	-25.6	-15.2059	11.8268	-10.8597	21.7195	-17.985	61.2823	-112.415	-48.0218	-67.6134	-83.6855	-56.9128	77.3154	-72.5738	-23.6287	-59.2233	1.94175	-55.4017	-34.349	12.4941	14.0085
1	13	12	FGF20	NM_019851	154302	Fibroblast growth factor 20		-17.9523	-69.0042	0.808081	8.08081	-17.5182	-262.774	-25.4703	-98.4081	56.7215	20.8735	14.8571	95.4286	34.8042	-0.497203	11.6035	4.51249	-6.89115	21.9264	20.8278	3.20427	-23.8545	-61.0909	-4.64625	-5.06864	-13.0317	-2.17195	17.985	29.3089	-99.8636	-40.382	-67.3363	-104.191	-13.9597	-48.3221	-20.2532	-75.9494	-47.5728	-107.767	-38.7812	-58.7258	-5.67913	7.95078
1	14	12	FGF20	NM_019851	154302	Fibroblast growth factor 20		-13.4642	-6.17111	-8.08081	-16.1616	-10.7056	-176.156	18.5239	-83.3575	83.494	23.1424	48.5714	113.714	29.8322	0	19.9839	24.4964	7.51762	50.7439	19.7597	19.2256	12.2182	-31.4182	-5.91341	-2.53432	9.41176	0.723982	9.99167	-17.3189	-37.1078	-31.6508	-51.2643	-86.4565	-7.51678	-82.6846	-70.8861	-69.1983	-36.8932	-88.3495	-33.241	-86.4266	14.0085	3.78609
1	15	12	D8S2298E	NM_005671	153678	Reproduction 8		57.784	159.888	106.667	140.606	19.4647	-27.2506	223.444	34.7323	31.764	165.173	120.571	58.8571	69.6085	121.815	132.796	80.5802	36.3352	247.455	248.331	117.49	61.0909	38.4	241.605	530.095	278.733	176.652	114.571	424.979	-17.4625	14.1883	63.4569	168.479	0	143.893	128.27	57.384	76.699	70.8738	119.668	206.094	99.5741	195.362
1	16	12	D8S2298E	NM_005671	153678	Reproduction 8		90.3226	136.325	8.88889	100.202	-1.94647	-67.1533	292.909	76.411	53.0913	188.769	98.8571	74.2857	31.3238	59.6644	72.1998	54.1499	38.2146	150.979	279.306	115.888	62.8364	34.3273	274.551	564.308	413.394	250.498	165.196	489.592	-26.1937	6.00273	39.903	203.949	11.8121	142.819	180.591	47.2574	100.971	35.9223	31.0249	118.56	78.7506	186.275
1	17	12	LOC137075	BC016047	183617	Homo sapiens, Similar to RIKEN cDNA 2310014B08 gene, clone IMAGE:4639904, mRNA, partial cds		470.687	217.111	217.374	692.525	75.9124	205.353	349.638	79.8842	192.399	298.128	216.571	132.571	178.993	253.574	236.583	154.069	626.468	342.052	528.171	543.658	151.273	297.891	446.463	297.782	2192.22	280.905	243.797	1875.1	381.992	212.824	195.913	458.608	211.544	278.121	447.257	286.92	337.864	136.893	98.615	344.598	36.725	352.106
1	18	12	LOC137075	BC016047	183617	Homo sapiens, Similar to RIKEN cDNA 2310014B08 gene, clone IMAGE:4639904, mRNA, partial cds		413.464	264.797	275.556	832.323	30.1703	151.825	536.035	114.616	177.425	279.524	234.286	163.429	167.06	226.725	271.394	185.012	680.971	462.96	441.656	516.956	136.727	329.309	444.351	254.277	2397.83	270.045	216.486	1913.07	403.82	221.555	156.841	389.609	107.383	198.658	364.557	251.477	386.408	170.874	89.7507	214.958	79.8864	325.225
1	19	12	SLC18A1	NM_003053	158322	Solute carrier family 18 (vesicular monoamine), member 1		-2.24404	-12.9032	-35.5556	-15.3535	10.7056	-218.978	3.47323	-138.929	16.3358	23.5961	30.8571	20	43.2567	5.46924	28.3642	43.191	30.6969	33.2028	23.498	17.6235	-4.65455	-16.8727	2.95671	7.18057	0.723982	79.638	11.3239	31.9734	-45.2933	-42.0191	-45.168	-55.698	-7.51678	-56.9128	-79.3249	-54.0084	-70.8738	-96.1165	-25.4848	-55.4017	99.1955	109.039
1	20	12	SLC18A1	NM_003053	158322	Solute carrier family 18 (vesicular monoamine), member 1		-16.8303	-28.6115	-37.1717	-2.42424	-39.9027	-163.504	25.4703	-104.197	4.99149	22.6886	26.8571	12	27.3462	7.95525	42.5463	25.7857	35.7087	6.89115	13.3511	18.6916	-4.07273	-22.6909	8.02534	18.585	33.3032	47.0588	-1.99833	63.9467	-15.8254	-32.1965	-31.0357	-34.0838	-8.5906	-77.3154	-70.8861	-52.3207	-73.7864	-96.1165	14.4044	-26.5928	113.961	129.863
1	21	12	ANK1	NM_000037	183805	Ankyrin 1, erythrocytic		-11.2202	-3.36606	-21.0101	6.46465	36.0097	66.18	45.152	25.4703	-1.81509	28.5876	9.14286	28.5714	12.9273	28.3406	5.15713	29.0089	15.0352	20.047	10.1469	-1.60214	28.5091	-5.81818	-1.68955	10.982	-6.51584	0.723982	-11.99	3.33056	14.734	8.73124	5.81919	-6.3734	-30.0671	22.5503	47.2574	1.68776	-23.301	49.5146	-5.54017	43.2133	-8.708	15.9016
1	22	12	ANK1	NM_000037	183805	Ankyrin 1, erythrocytic		1.12202	21.8794	25.0505	17.7778	2.91971	61.3139	-16.2084	43.9942	5.89904	37.2093	-0.571429	36	4.97203	23.8658	4.51249	21.9178	1.8794	37.5881	4.27236	-1.06809	11.0545	2.90909	-5.06864	10.982	-5.06787	22.4434	-13.3222	11.99	-10.9141	-0.545703	-1.66263	-3.60236	-25.7718	-12.8859	-27.0042	25.3165	12.6214	33.9806	17.7285	-8.86427	13.6299	6.05774
1	23	12	BAG4	NM_004874	194726	BCL2-associated athanogene 4		27.4895	8.41515	-22.6263	31.5152	-10.7056	-215.085	68.3068	-52.0984	57.629	49.0074	30.8571	31.4286	24.363	13.9217	43.191	27.7196	34.4558	68.285	73.6983	64.6195	44.2182	19.7818	92.925	128.405	57.1946	138.281	98.5845	112.573	-56.2074	-57.2988	-12.1926	-1.38552	2.14765	-40.8054	-40.5063	5.06329	-71.8447	-99.0291	-11.0803	-68.6981	66.6351	138.949
1	24	12	BAG4	NM_004874	194726	BCL2-associated athanogene 4		15.7083	5.6101	-30.7071	33.9394	10.7056	-200.487	108.828	-54.4139	32.2178	45.831	71.4286	32	48.7259	19.3909	38.6785	52.8606	34.4558	41.9734	59.8131	64.6195	28.5091	11.0545	69.6938	96.3041	44.1629	86.1538	67.9434	123.231	-68.2128	-32.7422	-17.1805	4.98788	7.51678	-13.9597	-35.443	-23.6287	-76.699	-117.476	-8.86427	-31.0249	100.331	130.241
1	25	12	FLJ10408	NM_018088	196086	Hypothetical protein FLJ10408		29.7335	25.2454	33.9394	23.4343	134.307	-9.73236	144.718	15.0507	86.2167	144.299	176	104.571	202.362	120.323	182.434	213.376	68.9115	122.161	66.7557	65.1535	14.5455	38.4	34.2133	65.8923	131.041	197.647	87.2606	223.147	146.794	-1.63711	14.6865	38.5175	68.7248	197.584	141.772	69.1983	47.5728	24.2718	113.019	63.1579	116.611	87.4586
1	26	12	FLJ10408	NM_018088	196086	Hypothetical protein FLJ10408		39.2707	-6.73212	92.1212	42.8283	150.852	21.4112	78.7265	28.9436	95.7459	172.887	106.857	81.7143	234.68	98.9434	179.21	228.203	95.8496	154.111	104.139	82.777	74.4727	56.4364	69.6938	81.0982	146.244	154.208	64.6128	110.575	56.7531	27.8308	15.2407	50.9872	55.8389	124.564	197.468	33.7553	73.7864	85.4369	111.911	150.693	117.747	118.504
1	1	13	HEX			spot and immobilization positive control		-12.3422	36230.6	0	52804.8	-4.86618	63156.2	-5.78871	75567	0	29588.7	-6.28571	37389.7	3.97763	32450	9.02498	42111.2	0	40768.1	-5.34045	23777.8	-34.3273	37874	-5.49102	27532	-9.41176	46992.2	-3.99667	43365.2	-87.8581	35470.1	-26.8791	17969.7	2.14765	69849.1	-28.692	99075.1	0	63279.6	9.9723	72304.7	-9.84382	24681.1
1	2	13	HEX			spot and immobilization positive control		-13.4642	36165.5	-3.23232	52810.5	12.6521	63156.2	-4.63097	75535.7	0	29597.3	20.5714	37381.1	7.95525	32448	4.51249	42096.4	0	40731.1	-15.4873	24103.6	-34.3273	37826.9	-8.02534	27509.2	-24.6154	46953.1	-9.99167	43341.9	-123.874	35453.2	-26.3249	17945.5	-5.36913	69769.7	-54.0084	97949.4	-18.4466	63185.4	23.2687	72253.7	-1.51443	24673.5
1	3	13	SOX7	NM_031439	213194	SOX7 transcription factor		65.0771	56.662	39.596	62.2222	56.4477	-45.7421	26.6281	75.2533	69.4271	186.954	157.143	122.857	170.541	208.825	70.2659	162.45	152.858	305.717	190.12	152.203	28.5091	22.6909	43.5058	21.5417	55.0226	142.624	198.501	263.114	-30.5593	3.27422	28.8188	83.6855	10.7383	103.087	45.5696	82.7004	29.1262	58.2524	6.6482	113.019	517.937	411.548
1	4	13	SOX7	NM_031439	213194	SOX7 transcription factor		57.784	146.985	42.0202	135.758	19.4647	-97.3236	62.5181	89.1462	61.713	165.627	145.143	155.429	154.133	208.328	134.73	134.73	166.641	296.946	131.375	119.626	32	47.7091	2.53432	72.2281	98.4615	313.484	98.5845	276.436	-8.73124	42.0191	17.7347	39.903	64.4295	205.101	-8.43882	60.7595	55.3398	124.272	47.6454	113.019	430.478	371.415
1	5	13	NEFL	NM_006158	211584	Neurofilament, light polypeptide (68kD)		38.7097	97.6157	88.8889	105.859	75.9124	-132.36	77.5687	43.9942	53.0913	103.006	162.286	89.1429	137.228	142.2	99.2748	117.969	96.4761	201.723	134.579	96.1282	116.364	140.8	89.5459	123.337	104.977	179.548	82.5978	207.161	67.1214	42.0191	23.831	37.132	49.396	-3.22148	65.8228	1.68776	98.0583	63.1068	23.2687	40.9972	122.669	207.856
1	6	13	NEFL	NM_006158	211584	Neurofilament, light polypeptide (68kD)		116.69	141.935	113.131	82.4242	103.163	-129.44	40.521	11.5774	49.4611	113.443	145.143	90.8571	143.692	132.753	143.11	154.714	105.247	261.237	181.041	84.3792	50.0364	108.8	57.4446	112.777	113.665	103.529	115.903	225.146	63.8472	55.6617	18.566	49.8788	40.8054	63.3557	118.143	16.8776	66.0194	79.6117	81.9945	52.0776	166.966	272.598
1	7	13	CNOT7	BC007315	226318	CCR4-NOT transcription complex, subunit 7		1303.79	1734.08	1575.76	2088.08	1535.77	1545.5	1125.33	1442.55	927.964	1154.4	1180	1409.14	1264.39	1378.74	1275.1	1286.06	1492.25	2923.1	2280.37	1426.44	1249.75	945.455	1213.09	2687.22	6338.46	2604.16	2326.06	8992.51	1911.6	948.977	1132.25	3046.48	613.154	2228.19	2443.88	1167.93	1754.37	1620.39	1086.98	2254.85	912.068	1355.42
1	8	13	CNOT7	BC007315	226318	CCR4-NOT transcription complex, subunit 7		1436.19	1946.14	1562.83	2086.46	1424.82	1413.14	1105.64	1553.69	1042.31	1503.35	1466.86	1654.29	1300.19	1600	1469.78	1500.08	1272.36	2812.84	2239.79	1512.42	1668.65	1169.45	1477.93	3055.97	8779.73	3636.56	2361.37	9135.72	2378.72	1075.58	1310.98	3415.86	690.47	2199.19	2384.81	1167.93	1674.76	1369.9	1198.89	2459.83	1032.84	1232.37
1	9	13	IKBKB	AF080158	226573	Inhibitor of kappa light polypeptide gene enhancer in B-cells, kinase beta		442.637	893.689	787.071	616.566	699.757	743.552	1014.18	472.359	360.749	784.572	745.714	496	997.887	919.329	1015.31	942.466	551.919	1065	998.665	364.219	747.055	762.182	477.297	593.031	1000.54	999.095	730.724	960.533	999.181	743.793	419.259	783.097	588.456	1097.45	1198.31	546.835	669.903	951.456	757.895	732.41	329.768	648.557
1	10	13	IKBKB	AF080158	226573	Inhibitor of kappa light polypeptide gene enhancer in B-cells, kinase beta		457.223	953.717	844.444	535.758	557.664	676.399	964.399	485.094	431.083	848.1	913.714	592.571	1016.78	1044.13	1058.5	1041.1	550.666	1160.85	1075.03	442.19	684.218	862.255	545.723	639.071	959.276	1086.7	929.892	1072.44	1077.76	718.69	395.428	733.495	702.282	1222.01	1102.11	538.397	787.379	1210.68	601.662	816.62	296.829	715.57
1	11	13	FLJ25169	AK057898	232341	Homo sapiens cDNA FLJ25169 fis, clone CBR08739		108.836	141.374	224.646	178.586	162.53	-44.7689	130.825	47.4674	145.661	294.952	252.571	228	340.584	302.3	286.221	325.544	207.361	269.381	315.621	195.461	127.418	193.745	96.7265	187.54	162.896	225.158	121.232	156.536	103.138	78.5812	15.5178	58.469	114.899	217.987	216.034	189.03	84.466	130.097	79.7784	77.5623	200.663	313.109
1	12	13	FLJ25169	AK057898	232341	Homo sapiens cDNA FLJ25169 fis, clone CBR08739		118.373	171.108	130.101	252.121	208.273	-113.869	182.923	134.298	132.955	285.876	245.143	201.714	386.327	338.098	305.56	390.008	227.408	323.884	255.808	235.514	228.655	211.782	111.51	192.608	200.543	300.452	221.149	170.525	941.883	985.539	21.8912	47.939	137.45	146.04	210.97	180.591	149.515	156.311	100.831	158.449	232.844	260.104
1	13	13	DKFZp761K1423	NM_018422	236438	Hypothetical protein DKFZp761K1423		47.1248	348.948	293.333	167.273	54.5012	47.6886	435.311	-12.7352	495.065	386.16	379.429	760	396.768	454.941	404.835	415.149	40.094	665.309	838.451	65.6876	7.56364	273.455	413.516	146.146	566.154	519.095	263.114	720.067	-42.5648	25.1023	96.9865	16.072	-15.0336	140.671	423.629	10.1266	-19.4175	175.728	101.939	5.54017	75.3431	449.03
1	14	13	DKFZp761K1423	NM_018422	236438	Hypothetical protein DKFZp761K1423		57.784	397.756	235.96	88.0808	53.528	81.7518	598.553	34.7323	672.944	500.057	430.857	906.857	373.4	468.863	449.315	417.728	50.1175	676.586	686.782	89.7196	29.0909	202.473	499.683	212.038	707.33	624.072	335.054	1007.16	218.281	151.705	118.601	20.7828	15.0336	169.664	291.983	54.0084	-41.7476	133.01	97.5069	35.4571	56.7913	468.339
1	15	13	OR4F3	AC004908	247827	Homo sapiens PAC clone RP5-855D21		-15.7083	39.8317	-25.8586	51.7172	-40.8759	-104.136	-13.8929	-5.78871	7.71412	63.5281	10.8571	21.1429	10.9385	66.6252	30.9428	52.8606	45.7322	212.999	28.8385	72.0961	-54.6909	-27.3455	-10.1373	38.0148	3.61991	223.71	-11.3239	118.568	1118.14	1183.63	-52.6498	-64.2882	1.07383	86.9799	-84.3882	48.9451	-31.068	22.3301	-42.1053	83.1025	100.71	118.504
1	16	13	OR4F3	AC004908	247827	Homo sapiens PAC clone RP5-855D21		-1.68303	61.1501	-28.2828	96.9697	-13.6253	-102.19	-1.15774	-13.8929	21.7811	131.14	20	54.8571	13.4245	71.5973	12.2482	54.7945	35.0822	140.955	24.032	63.0174	-32.5818	-12.2182	-5.91341	41.3939	152.76	374.299	-1.33222	88.5928	-85.1296	-6.54843	-47.1077	-60.4087	0	111.678	-60.7595	33.7553	-29.1262	61.165	-22.1607	39.8892	63.6062	76.4789
1	17	13	GATA4	NM_002052	243987	GATA binding protein 4		145.863	138.008	147.071	235.152	147.932	-105.109	155.137	57.8871	112.535	217.811	261.714	136	288.378	270.479	244.319	290.089	173.532	378.387	249.399	165.02	304.291	275.782	143.189	233.58	253.394	325.792	146.545	307.744	249.386	126.057	43.5054	164.877	82.6846	147.114	62.4473	48.9451	154.369	76.699	66.482	73.1302	188.926	325.225
1	18	13	GATA4	NM_002052	243987	GATA binding protein 4		92.0056	113.885	102.626	193.131	74.9392	-107.056	187.554	63.6758	109.813	220.987	244	173.143	251.088	251.585	301.048	268.171	164.135	425.998	221.095	159.146	254.836	217.6	164.731	213.728	267.149	301.176	163.863	315.737	187.176	143.52	61.5171	131.07	106.309	125.638	94.5148	64.135	159.223	117.476	100.831	80.8864	147.657	373.308
1	19	13	OR4F3	AC004908	249181	Homo sapiens PAC clone RP5-855D21		32.5386	14.5863	11.3131	42.8283	46.7153	-179.075	174.819	-16.2084	60.8054	159.728	153.143	81.7143	131.759	118.832	186.301	152.78	100.235	103.994	99.8665	116.422	57.0182	52.9455	68.849	87.434	83.2579	80.362	-0.666112	132.556	3.81992	-2.18281	-32.1441	1.10842	34.3624	-85.906	-30.3797	32.0675	-30.0971	-18.4466	60.9418	19.9446	175.674	279.413
1	20	13	OR4F3	AC004908	249181	Homo sapiens PAC clone RP5-855D21		16.2693	10.6592	11.3131	14.5455	40.8759	-154.745	72.9378	-11.5774	53.0913	142.938	205.143	104.571	101.927	104.91	173.409	154.714	84.5732	95.8496	110.013	109.479	40.7273	32.5818	69.2714	127.138	86.1538	171.584	74.6045	285.762	17.4625	-13.0969	-10.53	-4.98788	38.6577	10.7383	-16.8776	13.5021	-7.76699	-48.5437	45.4294	1.10803	188.926	279.035
1	21	13	TNFRSF10A	NM_003844	249190	Tumor necrosis factor receptor superfamily, member 10a		134.081	131.837	176.97	273.939	200.487	-50.6083	186.397	199.132	317.64	290.414	357.714	373.714	370.416	270.479	342.949	440.935	278.778	416.601	347.13	198.665	336.291	216.436	168.11	512.355	340.995	327.24	190.508	372.356	412.005	182.81	63.734	298.164	128.859	237.315	148.523	104.641	242.718	100	95.2909	202.77	266.162	331.661
1	22	13	TNFRSF10A	NM_003844	249190	Tumor necrosis factor receptor superfamily, member 10a		135.203	198.036	119.596	246.465	224.818	-91.4842	211.867	279.016	310.834	309.019	281.714	370.857	391.299	283.903	337.792	471.233	220.517	281.911	285.714	203.471	441.6	208.291	153.749	495.459	363.439	398.914	183.181	422.981	338.881	134.243	96.7094	301.489	52.6174	60.1342	216.034	163.713	219.417	100	168.421	312.465	274.113	331.283
1	23	13	FGF17	NM_003867	248192	Fibroblast growth factor 17		7.85414	13.4642	-37.9798	-24.2424	-27.2506	-173.236	38.2055	-81.042	18.1509	19.5122	24.5714	17.7143	47.2343	38.7819	47.0588	45.7695	20.047	57.6351	11.749	5.34045	-38.4	-49.4545	-10.1373	-25.7656	-27.5113	30.4072	-13.9883	-4.66278	-106.412	-48.5675	-34.9151	-59.3003	-33.2886	-17.1812	6.75105	50.6329	-78.6408	-74.7573	-6.6482	-11.0803	7.19356	25.3668
1	24	13	FGF17	NM_003867	248192	Fibroblast growth factor 17		12.9032	21.3184	-40.404	-17.7778	6.81265	-164.477	18.5239	-62.5181	27.2263	50.3687	84.5714	48	32.8154	26.849	72.1998	63.8195	0	47.6116	25.6342	3.73832	-33.7455	-36.6545	-8.87012	-14.3611	-13.0317	26.7873	-1.99833	57.2856	-104.775	-72.5784	-39.903	-46.8306	-4.2953	83.7584	3.37553	10.1266	-124.272	-69.9029	0	-17.7285	7.95078	10.601
1	25	13	OR7E2P	AF065857	248185	Olfactory receptor, family 7, subfamily E, member 2 pseudogene		-12.9032	-12.9032	-44.4444	-27.4747	-8.75912	-187.835	-34.7323	-63.6758	7.26035	35.848	14.2857	11.4286	12.4301	22.8713	23.8517	8.38034	0	23.8058	4.27236	20.2937	-12.8	-32.5818	-4.64625	15.6283	-23.1674	25.3394	-13.3222	92.5895	-79.1269	-9.82265	-17.1805	0.277104	-6.44295	-47.2483	-91.1392	-37.1308	196.117	211.65	-21.0526	-27.7008	84.4297	59.4416
1	26	13	OR7E2P	AF065857	248185	Olfactory receptor, family 7, subfamily E, member 2 pseudogene		5.04909	29.7335	-56.5657	7.27273	18.4915	-154.745	-6.94645	-60.2026	5.89904	36.7555	7.42857	8	19.3909	27.3462	12.2482	19.9839	0	48.2381	5.8745	13.8852	-13.9636	-22.1091	-1.68955	30.4118	13.7557	44.8869	35.97	84.5962	-66.5757	-14.734	-12.1926	-7.75892	0	-13.9597	-94.5148	-15.1899	-33.9806	-20.3883	-14.4044	-54.2936	43.9186	42.7828
1	1	14	ELP3	NM_018091	267905	Hypothetical protein FLJ10422		189.621	88.6396	138.182	346.667	82.7251	-174.209	65.9913	28.9436	195.576	271.356	228	211.429	333.623	208.825	268.815	307.494	218.011	288.802	277.17	264.352	279.855	77.3818	121.225	352.27	285.249	154.932	129.892	327.727	40.382	-9.27694	82.5771	252.442	80.5369	166.443	97.8903	-16.8776	215.534	42.7184	118.56	243.767	201.798	245.717
1	2	14	ELP3	NM_018091	267905	Hypothetical protein FLJ10422		177.279	132.959	172.929	323.232	69.0998	-128.467	64.8336	-48.6252	214.18	274.986	244	256	273.959	161.094	219.823	323.61	257.478	250.587	324.166	224.299	276.364	73.8909	135.164	394.931	269.321	230.95	151.873	367.694	44.2019	-23.4652	74.2639	305.369	59.0604	79.4631	77.6371	-23.6287	112.621	9.70874	76.4543	108.587	224.515	240.795
1	3	14	BRF2	NM_018310	274136	BRF2, subunit of RNA polymerase III transcription initiation factor, BRF1-like		11.7812	60.0281	41.2121	25.0505	34.0633	87.5912	15.0507	20.8394	4.99149	24.5037	26.8571	15.4286	15.4133	25.3574	25.7857	11.6035	0	5.63821	16.5554	7.47664	14.5455	-12.2182	-1.68955	-21.9641	-13.0317	-1.44796	0.666112	-5.995	43.6562	41.4734	-6.92761	9.14444	16.1074	32.2148	-21.9409	10.1266	18.4466	32.0388	8.86427	52.0776	12.1155	-1.89304
1	4	14	BRF2	NM_018310	274136	BRF2, subunit of RNA polymerase III transcription initiation factor, BRF1-like		28.6115	8.41515	18.5859	21.8182	24.3309	85.6448	23.1548	32.4168	3.63018	12.7056	28.5714	21.1429	8.94966	11.9329	18.05	18.6946	1.8794	14.4088	-1.60214	-2.13618	-2.90909	5.23636	-4.22386	1.26716	3.61991	-20.2715	22.6478	19.3172	24.0109	27.2851	-8.31313	12.7468	0	-1.07383	-27.0042	-1.68776	2.91262	51.4563	26.5928	13.2964	-5.30052	4.16469
1	5	14	PIWIL2	AK056418	274150	Likely ortholog of mouse piwi like homolog 1 (Drosophila)-like		7.29313	43.1978	27.4747	2.42424	24.3309	118.735	11.5774	47.4674	0	17.6971	22.2857	16.5714	6.96085	20.3853	0.644641	5.15713	30.6969	26.3117	-10.6809	6.40854	2.32727	5.23636	-5.49102	7.60296	-13.0317	7.9638	3.99667	-0.666112	34.3793	15.8254	-2.77104	-51.5414	11.8121	-11.8121	1.68776	-6.75105	25.2427	60.1942	48.7535	55.4017	13.2513	17.0374
1	6	14	PIWIL2	AK056418	274150	Likely ortholog of mouse piwi like homolog 1 (Drosophila)-like		23.0014	24.6844	14.5455	-8.08081	-2.91971	75.9124	2.31548	41.6787	0	26.7725	16	8	8.45245	21.3797	24.4964	16.116	5.01175	13.7823	8.54473	9.07877	6.4	-10.4727	-4.22386	-3.80148	10.8597	11.5837	-29.975	43.9634	28.3765	13.6426	-3.87946	3.60236	10.7383	-10.7383	-18.5654	20.2532	-10.6796	44.6602	40.9972	37.6731	1.89304	2.27165
1	7	14	TEX15	NM_031271	272315	Testis expressed sequence 15		-7.29313	-13.4642	-19.3939	-10.5051	-29.1971	-220.925	2.31548	-104.197	0	8.62167	-3.42857	25.7143	35.7986	18.8937	14.1821	27.7196	20.6735	6.26468	0.534045	20.2937	-48.8727	-52.3636	-31.679	6.3358	-3.61991	-22.4434	-41.965	37.3022	-60.0273	-19.6453	-43.2283	-77.035	0	-51.5436	-60.7595	-43.8819	-56.3107	-49.5146	-25.4848	-70.9141	-27.2598	-17.0374
1	8	14	TEX15	NM_031271	272315	Testis expressed sequence 15		43.7588	272.09	-13.7374	0	-0.973236	-226.764	3.47323	-107.67	0	31.3103	7.42857	21.7143	18.3965	25.8546	6.44641	14.8268	13.7823	40.7204	12.8171	34.1789	-28.5091	-40.7273	-16.4731	4.64625	-10.8597	36.1991	-28.6428	47.2939	-83.4925	-68.7585	-50.1559	-77.035	0	-42.953	-60.7595	-82.7004	-70.8738	-58.2524	-32.133	-80.8864	-14.0085	-24.6096
1	9	14	PLAT	NM_000930	274404	Plasminogen activator, tissue		5.04909	0.56101	12.1212	-8.88889	27.2506	-20.438	87.9884	31.259	3.1764	13.6132	22.2857	6.28571	12.4301	15.4133	19.3392	22.5624	11.2764	-1.8794	-22.4299	3.73832	12.8	-10.4727	-7.18057	5.91341	-1.44796	-19.5475	7.32723	5.995	30.5593	14.734	20.5057	18.8431	15.0336	68.7248	1.68776	13.5021	8.73786	25.2427	33.241	77.5623	-3.40748	20.4449
1	10	14	PLAT	NM_000930	274404	Plasminogen activator, tissue		3.36606	-8.97616	-11.3131	-12.1212	48.6618	-2.91971	12.7352	-4.63097	3.1764	31.3103	16.5714	9.14286	11.9329	22.3741	10.3143	28.3642	-2.50587	-5.01175	-3.20427	25.6342	-24.4364	-38.9818	-9.2925	3.37909	-24.6154	-25.3394	-0.666112	24.6461	34.925	-1.09141	-6.6505	-20.2286	2.14765	75.1678	-16.8776	10.1266	-15.534	21.3592	2.21607	8.86427	9.46522	10.2224
1	11	14	HR	AF039196	272367	Hairless homolog (mouse)		1321.74	1773.91	1866.67	1658.99	1738.2	1496.84	1487.7	1892.91	892.569	1686.67	1748.57	1281.71	2024.61	1726.79	1663.17	2450.93	3238.21	2703.84	2905.21	1693.99	961.745	1238.69	1166.63	1859.35	2867.69	3425.16	2950.87	3036.14	2529.88	1362.07	1178.25	2449.05	1472.21	1957.58	1721.52	1545.99	2091.26	2081.55	1486.98	2680.33	2986.46	2291.72
1	12	14	HR	AF039196	272367	Hairless homolog (mouse)		1439.55	2213.74	2067.07	1797.98	1848.18	1307.06	1612.74	1903.33	885.763	1629.5	1515.43	1226.29	2099.69	1704.41	1409.19	2133.12	2941.27	2583.56	3270.49	1815.75	1240.44	1366.11	1297.57	1899.05	3339.73	3586.61	4077.94	3276.6	2826.19	1279.67	1167.16	2360.65	1501.21	2008.05	1758.65	1532.49	2118.45	2227.18	1552.35	2737.95	2010.79	2037.67
1	13	14	EPB49	NM_001978	274122	Erythrocyte membrane protein band 4.9 (dematin)		745.582	937.447	838.788	1314.75	1186.37	965.45	859.045	929.667	544.073	1119.46	1062.29	832	1237.54	1210.69	1219.66	1597.42	942.208	1416.44	1636.85	1059.01	578.909	975.127	672.017	986.272	1340.09	1840.36	1470.11	1494.09	984.447	799.454	480.499	1091.24	783.893	1539.87	1145.99	1130.8	1060.19	1636.89	828.809	1473.68	1313.77	1687.08
1	14	14	EPB49	NM_001978	274122	Erythrocyte membrane protein band 4.9 (dematin)		971.669	1244.88	738.586	1149.09	839.903	652.068	903.039	1029.23	555.871	1213.39	1116.57	881.143	1338.47	1204.72	1186.14	1556.81	1267.35	1524.82	1257.14	871.562	768	1104.87	719.747	986.272	1510.23	2459.37	1625.98	1819.15	1067.94	862.756	450.017	921.926	880.537	1612.89	1286.08	1083.54	1151.46	1604.85	916.343	1587.81	1350.5	1738.19
1	15	14	PURG	NM_013357	278953	Purine-rich element binding protein G		-40.9537	-53.8569	-42.0202	-33.1313	-63.2603	-250.122	-13.8929	-108.828	0	-12.7056	-10.8571	5.14286	-4.47483	-18.3965	-10.3143	16.7607	-11.2764	-15.6617	-9.61282	-9.07877	-123.345	-91.3455	-26.6103	-49.4192	-68.7783	2.17195	-22.6478	-17.985	-138.063	-52.9332	-77.035	-108.902	-7.51678	-63.3557	-50.6329	-81.0127	-72.8155	-50.4854	-29.9169	-37.6731	-30.2887	-4.5433
1	16	14	PURG	NM_013357	278953	Purine-rich element binding protein G		-2.80505	-39.2707	-46.0606	26.6667	-55.4745	-258.881	-17.3661	-113.459	0	-0.907544	0.571429	5.71429	-5.46924	-22.8713	-12.8928	1.93392	-0.626468	-13.7823	-15.4873	-5.34045	-62.2545	-68.6545	-22.3865	-56.5998	-64.4344	-7.9638	-49.2923	-4.66278	-142.974	-82.4011	-76.7579	-89.7818	-3.22148	-20.4027	-59.0717	-59.0717	-70.8738	-54.3689	-28.8089	-45.4294	1.51443	4.16469
1	17	14	FLJ23356	NM_032237	277431	Hypothetical protein FLJ23356		17.9523	-24.1234	-1.61616	90.5051	0.973236	-214.112	25.4703	-116.932	0.453772	14.0669	36	28.5714	1.98881	-8.45245	30.9428	34.8106	11.9029	6.26468	-8.01068	28.8385	-43.6364	-24.4364	1.26716	-25.7656	-15.9276	92.6697	1.99833	17.3189	-100.955	-54.0246	-33.8067	-100.589	9.66443	20.4027	-87.7637	-20.2532	-49.5146	-56.3107	5.54017	-14.4044	47.3261	21.5807
1	18	14	FLJ23356	NM_032237	277431	Hypothetical protein FLJ23356		13.4642	-32.5386	-29.899	58.1818	4.86618	-239.416	42.8365	-119.247	9.52921	30.4027	-4.57143	21.1429	5.96644	-0.497203	26.4303	47.0588	21.9264	6.26468	19.2256	12.283	-37.2364	-23.8545	-3.37909	4.64625	-20.9955	31.8552	9.32556	59.95	-104.775	-27.2851	-46.2764	-88.6734	1.07383	-32.2148	-106.329	-50.6329	-33.9806	-53.3981	-29.9169	-19.9446	51.1122	105.253
1	19	14	C8orf4	NM_020130	283683	Chromosome 8 open reading frame 4		293.969	686.676	604.444	409.697	472.993	383.455	694.645	494.356	585.366	656.608	448	677.143	457.924	479.801	636.906	573.731	499.295	1020.52	939.92	459.279	281.018	957.673	1214.78	333.263	353.303	900.633	566.195	520.233	420.191	576.808	587.184	450.017	382.282	850.47	720.675	400	374.757	378.641	452.078	423.269	296.072	905.253
1	20	14	C8orf4	NM_020130	283683	Chromosome 8 open reading frame 4		243.478	434.222	585.051	391.111	382.482	443.796	725.904	516.353	644.356	636.188	469.143	707.429	523.555	459.913	597.583	560.193	657.165	1088.18	800	356.208	327.564	933.236	1110.03	374.657	549.502	1184.43	714.738	474.938	393.997	576.808	565.847	455.837	416.644	722.685	553.586	325.738	350.485	384.466	360.111	490.859	353.242	907.903
1	21	14	DEFB103	NM_018661	283082	Defensin, beta 3		25.8065	69.5652	-28.2828	163.232	54.5012	-75.9124	129.667	18.5239	53.5451	161.543	154.286	154.286	146.178	167.06	176.632	202.417	154.111	263.117	153.805	129.239	-9.30909	0	28.7223	35.9029	55.0226	212.127	56.6195	127.893	-29.4679	0.545703	-16.3492	-22.4454	4.2953	-81.6107	221.097	131.646	36.8932	36.8932	24.3767	117.452	214.292	255.939
1	22	14	DEFB103	NM_018661	283082	Defensin, beta 3		48.2468	52.1739	-2.42424	74.3434	34.0633	-176.156	34.7323	38.2055	66.2507	191.946	115.429	139.429	160.597	156.619	197.26	200.483	135.317	152.232	189.586	139.386	26.1818	34.3273	19.4298	46.4625	70.9502	170.136	17.3189	137.219	-58.9359	16.3711	-6.3734	-28.8188	34.3624	169.664	96.2025	102.954	-51.4563	46.6019	79.7784	136.288	198.012	171.51
1	23	14	FLJ21034	NM_024940	282466	Hypothetical protein FLJ21034		3.36606	44.3198	-42.0202	22.6263	-108.029	-148.905	9.26194	-4.63097	1.36132	47.1923	8.57143	28.5714	-12.9273	57.6756	1.93392	50.282	16.2882	87.0791	21.3618	74.7664	-50.6182	-17.4545	-10.5597	9.71489	-49.2308	82.5339	-2.66445	106.578	-111.869	16.3711	-29.0959	-29.6502	1.07383	90.2013	-72.5738	81.0127	-169.903	-53.3981	-62.0499	1.10803	63.6062	129.484
1	24	14	FLJ21034	NM_024940	282466	Hypothetical protein FLJ21034		-6.73212	75.7363	-74.3434	0.808081	-90.5109	-232.603	27.7858	-33.5745	-3.63018	63.5281	17.7143	22.8571	-17.8993	31.821	49.6374	63.8195	10.0235	115.897	30.4406	42.7236	-27.3455	1.74545	-5.06864	12.2492	-55.0226	95.5656	-28.6428	101.915	-128.24	-7.09413	-34.0838	-35.1922	-7.51678	79.4631	-65.8228	65.8228	-207.767	-22.3301	-38.7812	-2.21607	65.8779	182.111
1	25	14	MGC8721	NM_016127	279921	Hypothetical protein MGC8721		440.393	654.698	724.848	842.828	272.506	521.655	723.589	332.272	1112.65	1348.61	811.429	773.143	856.681	1064.01	963.094	628.525	457.322	1331.25	933.511	405.34	339.2	826.764	1298.42	873.495	2150.23	1009.23	719.4	2212.82	507.503	414.734	685.279	791.964	99.8658	678.658	1004.22	101.266	86.4078	106.796	203.878	242.659	361.95	1837.39
1	26	14	MGC8721	NM_016127	279921	Hypothetical protein MGC8721		486.396	689.481	821.818	737.778	296.837	585.888	816.208	399.421	1130.8	1364.04	939.429	878.286	891.983	1138.1	859.952	637.55	516.21	1425.84	881.709	333.778	342.691	800	1281.1	786.906	2114.75	1173.57	702.748	2358.03	527.149	516.235	641.496	823	126.711	618.523	962.025	133.333	320.388	326.214	350.139	291.413	446.38	2140.65
1	1	15	PRO1496	NM_018603	283617	Hypothetical protein PRO1496		-16.2693	-40.3927	-32.3232	-12.1212	72.0195	-194.647	23.1548	-30.1013	0.453772	1.81509	4.57143	22.8571	13.9217	4.47483	25.7857	34.166	0	38.2146	-17.6235	4.27236	-28.5091	-54.6909	-4.22386	-9.2925	-33.3032	-48.5068	-9.99167	33.3056	-111.869	-80.764	-31.0357	-27.9875	30.0671	-45.1007	-10.1266	-18.5654	30.0971	-80.5825	-11.0803	-8.86427	-6.81496	-2.27165
1	2	15	PRO1496	NM_018603	283617	Hypothetical protein PRO1496		-21.8794	-25.2454	-29.0909	2.42424	92.4574	-263.747	-4.63097	-34.7323	2.26886	6.35281	13.1429	11.4286	44.7483	1.98881	-3.86785	21.2732	1.8794	41.9734	2.13618	11.749	-26.1818	-51.7818	-13.094	-27.4551	-32.5792	-9.41176	-23.3139	-5.995	-122.237	-107.503	-40.4572	-46.2764	61.2081	-18.255	-47.2574	0	-24.2718	-92.233	-9.9723	-27.7008	-2.27165	-16.6588
1	3	15	PROSC	BC012334	301959	Proline synthetase co-transcribed homolog (bacterial)		546.985	1394.11	1007.68	535.758	420.438	1054.99	788.423	378.582	571.299	1086.78	773.714	614.857	569.298	1158.48	998.55	558.904	470.478	1472.83	1067.02	343.925	390.982	545.745	499.261	439.282	1750.59	2055.38	1455.45	2064.95	952.251	450.75	585.521	1431.52	164.295	1674.09	1449.79	290.295	518.447	988.35	867.59	726.87	349.834	1104.78
1	4	15	PROSC	BC012334	301959	Proline synthetase co-transcribed homolog (bacterial)		471.809	1460.87	803.232	498.586	244.282	742.579	758.321	458.466	690.641	1275.1	994.857	750.286	658.297	1259.91	1182.92	731.668	423.493	1521.06	1202.67	426.702	396.218	686.545	596.832	457.445	1759.28	2159.64	1473.44	1942.38	712.142	425.102	658.123	1678.7	175.034	1441.07	1525.74	285.232	461.165	935.922	798.892	755.679	313.109	1077.52
1	5	15	FKSG2	NM_021631	302015	Apoptosis inhibitor		1277.98	4310.24	3614.55	1404.44	4060.34	3802.43	2982.34	3484.8	1482.93	3212.25	3609.14	1669.71	2633.69	4511.62	5076.55	2423.85	1264.84	5193.42	3698.8	896.662	2223.71	3165.09	2180.78	1920.17	3923.26	3235.48	2540.55	7757.54	5195.09	1321.69	1567.86	5278.84	1349.8	6828.46	8808.44	1797.47	5809.71	3458.25	3540.17	7619.94	2619.59	3893.61
1	6	15	FKSG2	NM_021631	302015	Apoptosis inhibitor		1175.32	4109.96	3599.19	1354.34	4067.15	3500.73	2764.69	3637.63	1708	3889.73	4012	1826.29	2471.1	4126.29	5317.65	2594.68	1230.38	5232.89	3547.66	1118.83	2699.64	4158.25	2957.97	2476.45	4454.66	3951.49	3016.15	7786.18	5371.35	1459.21	1530.72	5163.56	1518.39	7914.09	8168.78	1598.31	5403.88	3035.92	3532.41	7232.13	2923.62	3578.61
1	7	15	MGC14799	NM_032336	333166	Hypothetical protein MGC14799		-1.68303	10.6592	107.475	117.98	146.959	-109.002	134.298	45.152	86.6704	130.686	170.857	129.143	171.535	190.926	205.641	237.228	130.305	215.505	197.597	100.935	73.3091	5.81818	65.0475	69.2714	92.6697	244.706	86.5945	210.491	44.2019	45.2933	28.2646	57.6377	90.2013	224.43	155.274	20.2532	176.699	189.32	134.072	121.884	112.447	163.938
1	8	15	MGC14799	NM_032336	333166	Hypothetical protein MGC14799		159.327	263.114	128.485	102.626	116.788	-71.0462	121.563	17.3661	57.629	132.955	169.143	122.286	203.356	196.395	226.269	244.319	148.473	239.937	123.364	113.218	71.5636	77.3818	51.1088	106.864	161.448	225.158	153.206	248.46	18.0082	27.8308	25.7707	74.2639	113.826	194.362	114.768	50.6329	91.2621	172.816	110.803	56.5097	65.1207	156.744
1	9	15	MGC16279	NM_032916	334860	Hypothetical protein MGC16279		522.861	613.745	535.758	666.667	876.886	472.993	585.818	685.384	419.739	601.248	658.857	770.857	1358.86	842.262	726.511	1580.66	508.066	701.018	559.68	494.526	500.945	544	287.645	662.302	729.774	761.629	492.923	778.684	800.546	553.342	275.165	698.303	624.966	1049.13	661.603	526.582	873.786	1077.67	581.717	1328.53	575.106	548.225
1	10	15	MGC16279	NM_032916	334860	Hypothetical protein MGC16279		624.404	761.851	556.768	675.556	755.231	290.024	600.868	830.101	518.208	672.036	625.143	792.571	1356.87	834.307	867.687	1561.32	571.966	669.695	677.704	534.579	478.255	407.855	433.791	809.715	704.434	923.801	580.849	800	960.982	542.974	229.442	604.087	672.215	1065.23	735.865	643.038	1001.94	927.184	545.152	1258.73	621.675	753.053
1	11	15	Blank					11.2202	56.101	-15.3535	7.27273	18.4915	-145.985	82.1997	-90.3039	6.80658	69.4271	-9.71429	22.8571	87.5078	65.1336	58.0177	59.307	18.1676	58.888	42.1896	21.8959	-25.6	-35.4909	-25.3432	-18.1626	-14.4796	121.629	5.995	77.9351	-38.1992	-32.7422	-46.2764	-44.8909	17.1812	-8.5906	-62.4473	-48.9451	-32.0388	0.970874	19.9446	-29.9169	35.2106	70.4212
1	12	15	Blank					14.0252	67.8822	15.3535	39.596	13.6253	-131.387	20.8394	-87.9884	5.44526	72.1497	58.8571	13.1429	50.2175	52.2063	90.2498	38.0338	38.2146	93.3438	38.9853	26.7023	-11.6364	-47.1273	-6.3358	5.06864	39.819	96.2896	20.6495	77.2689	-89.4952	-52.3874	-33.5296	-16.3492	-2.14765	78.3893	-27.0042	-55.6962	19.4175	87.3786	67.59	-55.4017	89.3516	75.3431
1	13	15	PHYHIP	NM_014759	334688	Phytanoyl-CoA hydroxylase interacting protein		418.513	680.505	627.879	694.949	797.08	544.039	701.592	642.547	458.31	715.145	809.143	674.857	834.804	883.033	968.896	971.475	756.774	1232.89	1007.21	754.606	531.782	665.018	585.85	501.795	876.018	1403.8	784.679	1009.83	889.495	616.098	382.681	730.724	568.054	890.201	896.203	474.262	685.437	933.981	440.997	750.139	864.363	1521.63
1	14	15	PHYHIP	NM_014759	334688	Phytanoyl-CoA hydroxylase interacting protein		454.418	773.633	653.737	708.687	815.572	503.163	757.164	706.223	441.066	711.514	760	704	817.402	969.546	945.044	1034	784.965	1472.83	1020.56	664.887	585.309	758.691	567.265	495.037	941.9	1693.39	718.068	877.935	894.952	638.472	387.669	712.158	478.926	874.094	970.464	540.084	605.825	719.417	519.668	696.953	739.801	1420.92
1	15	15	RPL10A	NM_007104	334895	Ribosomal protein L10a		5098.46	6807.29	6084.04	5760.81	23656.4	6145.99	8736.32	32578.9	7861.15	7160.07	8830.86	9939.43	11872.2	8617.53	10527.6	10443.8	6039.15	10120	13399.2	5662.48	10792.1	3168.58	6984.58	27432.7	11174.7	9308.96	7037.47	13240.3	14704	2796.18	5625.22	17891.5	4806.44	8372.62	14366.2	7184.81	18265	5792.23	4658.17	17833.8	20124.6	8701.56
1	16	15	RPL10A	NM_007104	334895	Ribosomal protein L10a		5536.04	7443.48	6745.86	6078.38	23443.3	5574.7	9700.72	36545.3	9644.92	8719.68	8923.43	9910.86	10572	7349.66	9781.79	9941.02	6706.97	9978.39	12006.4	4597.06	12330.5	4027.93	7115.1	27390.5	15772.7	10867.7	8530.22	14296.8	16192.1	2931.51	5972.98	17909	4412.35	9034.09	14064.1	7277.64	15184.5	5616.5	4778.95	15846	23979.9	9021.11
1	17	15	COE2	AK001144	343814	Similar to TRANSCRIPTION FACTOR COE2 (EARLY B-CELL FACTOR 2) (EBF-2) (OLF-1/EBF-LIKE 3) (OE-3) (O/E-		-14.5863	-44.3198	-45.2525	22.6263	32.1168	-234.55	-1.15774	-90.3039	13.1594	11.3443	27.4286	31.4286	19.8881	31.821	61.8856	39.9678	8.14409	13.1558	4.27236	16.0214	-43.6364	-22.1091	-15.6283	-50.264	13.0317	34.7511	-4.66278	68.6095	-102.592	-51.8417	-67.0592	-105.854	-4.2953	-15.0336	-62.4473	-54.0084	-28.1553	-74.7573	8.86427	-19.9446	17.416	40.5111
1	18	15	COE2	AK001144	343814	Similar to TRANSCRIPTION FACTOR COE2 (EARLY B-CELL FACTOR 2) (EBF-2) (OLF-1/EBF-LIKE 3) (OE-3) (O/E-		-5.6101	-26.3675	-30.7071	55.7576	-3.89294	-214.112	25.4703	-83.3575	22.6886	39.0244	22.2857	26.2857	19.8881	12.9273	43.8356	39.3231	7.51762	41.9734	-16.0214	7.47664	-17.4545	-23.8545	-6.3358	-2.11193	-2.17195	71.6742	-15.9867	63.9467	-111.869	-21.2824	-55.698	-103.637	-2.14765	53.6913	-35.443	-27.0042	-13.5922	-77.6699	16.6205	-39.8892	26.124	46.9475
1	19	15	FLJ21616	NM_024567	337561	Hypothetical protein FLJ21616		433.1	553.717	420.202	620.606	182.968	167.397	839.363	211.867	460.579	711.061	480	409.714	398.26	520.075	611.765	498.308	706.656	850.117	777.036	737.517	47.1273	239.127	579.092	285.111	361.267	735.566	508.243	541.549	46.3847	89.4952	326.983	314.79	252.349	668.993	583.966	322.363	241.748	200.971	284.765	345.706	502.792	915.476
1	20	15	FLJ21616	NM_024567	337561	Hypothetical protein FLJ21616		150.912	161.571	480	522.828	71.0462	199.513	796.527	204.92	534.09	800.454	506.857	486.286	403.232	442.014	546.656	475.745	617.698	726.703	688.919	626.435	94.2545	342.691	463.78	235.692	569.05	899.91	365.695	583.514	39.8363	153.342	275.165	256.599	275.973	662.55	430.38	273.418	229.126	257.282	274.792	291.413	546.332	815.902
1	21	15	SLC20A2	NM_006749	347527	Solute carrier family 20 (phosphate transporter), member 2		553.717	850.491	1465.86	1340.61	1567.88	1437.47	1584.95	1515.48	1349.52	1713.44	1490.86	1513.14	1907.77	1605.47	1830.14	1908.14	1105.09	1741.58	1539.65	832.577	1088.58	1473.16	780.993	1257.44	1836.02	2555.66	1472.11	1821.15	1681.86	1157.98	775.892	2158.37	1165.1	2783.36	1918.99	1097.05	1934.95	2157.28	1469.25	2196.12	1377.38	2116.04
1	22	15	SLC20A2	NM_006749	347527	Solute carrier family 20 (phosphate transporter), member 2		934.081	1457.5	1355.15	1400.4	1115.33	1497.81	1573.37	1615.05	1371.75	1735.22	1587.43	1560	2245.37	1646.24	1719.26	2137.63	1058.1	1517.31	1531.64	888.117	1264.87	1587.78	844.773	1317	1799.1	2412.31	1520.73	1932.39	1861.39	1148.7	880.637	2077.73	1172.62	2858.52	2069.2	1365.4	1704.85	2013.59	1779.5	2043.21	1263.04	1991.86
1	23	15	MTMR7	AF073482	343873	Myotubularin related protein 7		62.8331	83.5905	15.3535	74.3434	74.9392	-42.8224	152.822	106.512	159.274	246.398	216	281.143	432.567	297.825	301.692	480.258	135.317	244.323	176.769	114.82	121.6	57.0182	50.264	161.774	175.928	165.792	155.204	259.784	46.3847	41.4734	17.1805	85.3481	178.255	301.745	91.1392	194.093	28.1553	23.301	100.831	106.371	176.432	272.977
1	24	15	MTMR7	AF073482	343873	Myotubularin related protein 7		60.0281	55.54	14.5455	68.6869	127.494	-82.7251	262.808	120.405	135.224	235.961	179.429	246.286	404.723	279.925	248.187	531.829	154.111	243.696	221.629	132.977	58.7636	52.9455	33.7909	149.525	152.76	171.584	157.202	276.436	18.0082	12.0055	1.93973	48.2161	148.188	359.732	285.232	109.705	4.85437	36.8932	70.9141	97.5069	243.824	297.586
1	25	15	SGCZ	AY028700	348641	Homo sapiens zeta-sarcoglycan mRNA, complete cds		618.794	723.703	464.646	682.828	855.474	634.55	648.336	773.372	494.611	912.989	917.143	573.714	1330.02	1086.39	1099.76	1433.68	658.418	960.376	836.849	476.368	914.618	710.982	365.364	933.474	1531.95	843.439	543.547	1290.26	905.321	379.263	354.971	898.649	635.705	1038.39	896.203	651.477	1235.92	793.204	407.756	1239.89	736.015	971.131
1	26	15	SGCZ	AY028700	348641	Homo sapiens zeta-sarcoglycan mRNA, complete cds		623.282	613.184	479.192	834.747	770.803	665.693	669.175	790.738	488.712	913.897	902.286	570.286	1397.64	1077.44	1059.79	1236.42	662.803	868.285	783.979	428.304	925.091	698.182	360.718	806.758	1575.38	904.977	548.21	1494.75	943.52	427.285	345.549	1044.13	653.96	1046.98	924.895	691.983	1404.85	859.223	427.701	1398.34	742.073	963.18
1	1	16	FNTA	NM_002027	349822	Farnesyltransferase, CAAX box, alpha		1628.05	2341.65	2106.67	2189.09	2046.72	2715.33	2630.39	3260.2	4073.96	3231.76	2083.43	3090.29	2468.61	2589.43	3162.61	2416.12	1699.61	2712.61	2365.29	1349.53	2551.27	1132.8	1382.89	5809.08	3530.86	2528.14	2176.19	4609.49	2636.83	1087.04	1243.64	3822.1	1072.75	2828.46	2850.63	1189.87	3421.36	1853.4	1322.99	3851.52	2423.1	3087.17
1	2	16	FNTA	NM_002027	349822	Farnesyltransferase, CAAX box, alpha		1554.56	2117.25	2029.09	1839.19	1936.74	2200.49	2255.28	2535.46	4395.24	3073.4	2545.71	4116	2514.85	2607.33	3340.53	2786.14	1944.56	2927.49	2591.19	1579.17	2607.71	1391.71	1322.49	5387.12	4426.43	3011.04	2507.91	6017.65	2821.83	1232.74	1287.15	4273.5	1096.38	3188.19	3039.66	1302.95	3490.29	1609.71	1535.73	3667.59	2215.24	3022.43
1	3	16	LOC157273	AK055863	350830	Homo sapiens cDNA FLJ31301 fis, clone LIVER1000073		-25.8065	31.9776	-12.9293	-8.08081	-28.2238	-286.131	-4.63097	-140.087	0	11.7981	-4	-2.28571	-2.98322	-17.4021	5.80177	3.86785	-2.50587	-2.50587	-8.01068	-4.80641	-71.5636	-57.6	-16.4731	-44.773	-70.9502	-67.3303	-36.6361	-23.3139	-130.423	-69.8499	-27.9875	-68.1676	0	-102.013	-62.4473	-60.7595	-30.0971	-122.33	-29.9169	-59.8338	23.0951	6.43635
1	4	16	LOC157273	AK055863	350830	Homo sapiens cDNA FLJ31301 fis, clone LIVER1000073		-25.2454	-37.5877	-26.6667	-2.42424	-32.1168	-256.934	63.6758	-109.986	0	17.2433	-8.57143	3.42857	0	-16.9049	-4.51249	-7.09106	0	-8.77056	10.1469	-2.67023	-69.2364	-67.4909	-23.6536	-49.4192	-73.1222	-46.3348	-39.3006	-22.6478	-135.88	-69.8499	-32.9754	-63.4569	0	-3.22148	-67.5105	-57.384	-33.0097	-68.932	-34.349	-62.0499	14.0085	17.0374
1	5	16	AMAC	NM_054028	350567	Homo sapiens acyl-malonyl condensing enzyme (AMAC), mRNA		44.8808	33.0996	68.6869	60.6061	46.7153	47.6886	34.7323	35.89	25.865	11.3443	20.5714	33.7143	55.1896	58.67	19.3392	39.9678	45.1057	72.6703	-6.40854	31.5087	13.9636	-6.98182	2.11193	7.18057	-3.61991	-23.1674	6.66112	26.6445	-55.6617	-37.6535	-14.4094	-10.53	37.5839	4.2953	42.1941	11.8143	51.4563	26.2136	28.8089	46.5374	16.2802	9.46522
1	6	16	AMAC	NM_054028	350567	Homo sapiens acyl-malonyl condensing enzyme (AMAC), mRNA		29.1725	34.7826	50.9091	120.404	44.7689	51.5815	71.78	18.5239	27.6801	36.3018	51.4286	36.5714	47.7315	30.3294	54.7945	47.7035	40.7204	21.9264	82.777	26.1682	20.9455	22.1091	-1.26716	28.2999	-20.9955	-2.17195	-9.32556	62.6145	-34.925	-29.4679	-14.6865	-21.337	9.66443	97.7181	54.0084	21.9409	53.3981	23.301	43.2133	32.133	-1.13583	0.757217
1	7	16	C8orf7	AJ301560	350587	Homo sapiens partial mRNA for hypothetical protein (C8orf7 gene)		-16.2693	10.0982	-8.88889	-5.65657	-7.78589	-111.922	-4.63097	-12.7352	0	-11.3443	9.71429	0	0	-11.4357	5.80177	-12.8928	-0.626468	-3.13234	-15.4873	8.54473	-54.1091	-23.8545	-13.5164	-35.4805	-98.4615	-80.362	-62.6145	-32.6395	-110.232	-34.3793	-37.4091	-68.999	0	-18.255	-79.3249	-57.384	-35.9223	-29.1262	0	-50.9695	-28.3956	-2.65026
1	8	16	C8orf7	AJ301560	350587	Homo sapiens partial mRNA for hypothetical protein (C8orf7 gene)		-13.4642	10.0982	22.6263	-21.0101	15.5718	-56.4477	16.2084	-42.8365	0	-18.6047	-3.42857	-10.8571	-0.497203	0.497203	2.57857	-7.09106	-5.63821	13.7823	9.07877	-2.67023	-48.8727	-55.2727	-6.75818	-21.5417	-70.9502	-69.5023	-3.33056	-5.32889	-126.057	-75.307	-44.0596	-65.9508	0	-9.66443	11.8143	-23.6287	-47.5728	-52.4272	-23.2687	-58.7258	-20.4449	-0.757217
1	9	16	LOC286090	AK057888	350616	Homo sapiens cDNA FLJ25159 fis, clone CBR08036		51.6129	278.822	115.556	25.8586	52.5547	-4.86618	209.551	-75.2533	62.1668	316.279	326.857	118.857	167.557	221.255	286.221	216.6	65.7792	260.611	181.041	60.8812	2.90909	57.0182	130.095	96.7265	127.421	405.43	238.468	233.805	16.9168	70.9413	61.24	27.9875	24.698	321.074	128.27	55.6962	175.728	371.845	231.579	171.745	95.0308	305.537
1	10	16	LOC286090	AK057888	350616	Homo sapiens cDNA FLJ25159 fis, clone CBR08036		80.7854	284.993	105.051	107.475	67.1533	-27.2506	133.14	-31.259	63.9818	269.994	289.143	138.286	230.702	355.998	321.676	241.741	109.005	310.102	199.199	91.8558	36.0727	199.564	61.6684	37.17	103.529	409.05	311.074	166.528	6.54843	114.598	29.3731	31.867	65.5034	329.664	178.903	32.0675	87.3786	474.757	265.928	127.424	127.591	266.54
1	11	16	DEFB104	AJ314834	351810	Homo sapiens mRNA for beta-defensin 4 (DEFB4 gene)		-25.2454	-50.4909	-22.6263	-15.3535	-30.1703	-221.898	8.1042	-104.197	0	16.7896	9.71429	17.7143	21.3797	12.4301	14.8268	21.2732	-2.50587	10.0235	-5.34045	11.749	-20.9455	-57.6	-31.679	-18.1626	-40.543	-24.6154	-42.6311	55.9534	-118.963	-106.958	-52.9269	-72.8784	-28.9933	-61.2081	-81.0127	-111.392	-12.6214	-128.155	-44.3213	-59.8338	15.1443	14.7657
1	12	16	DEFB104	AJ314834	351810	Homo sapiens mRNA for beta-defensin 4 (DEFB4 gene)		-29.1725	-15.7083	-38.7879	-3.23232	26.2774	-173.236	43.9942	-104.197	8.1679	15.4282	0	24.5714	12.9273	8.45245	10.9589	47.0588	3.13234	-9.39702	3.73832	8.54473	-41.3091	-52.3636	-2.11193	-6.3358	-34.0271	-39.095	-15.9867	56.6195	-152.251	-62.2101	-52.0956	-61.24	-26.8456	-18.255	-79.3249	-81.0127	-38.835	-57.2816	-36.5651	-55.4017	9.08661	26.8812
1	13	16	C8orf5	NM_182754.1	528332	chromosome 8 open reading frame 5		51.6129	132.398	197.98	219.798	177.129	13.6253	143.56	45.152	147.476	142.938	155.429	192.571	229.211	138.222	188.88	191.459	142.835	210.493	253.672	153.271	10.4727	-13.9636	70.5385	141.499	132.489	155.656	114.571	194.505	76.9441	52.3874	22.7225	91.4444	86.9799	147.114	57.384	65.8228	138.835	119.417	88.6427	142.936	59.8202	66.2565
1	14	16	C8orf5	NM_182754.1	528332	chromosome 8 open reading frame 5		65.0771	144.741	214.949	156.768	137.226	19.4647	45.152	87.9884	151.106	140.216	172.571	182.286	230.205	169.049	164.384	186.301	97.7291	122.788	220.561	110.547	8.14545	5.23636	45.6177	74.34	174.48	211.403	79.2673	89.9251	65.4843	39.2906	28.5417	71.4929	106.309	140.671	178.903	38.8186	154.369	60.1942	147.368	120.776	49.5977	102.224
1	15	16	EFA6R	NM_015310.1	408177	ADP-ribosylation factor guanine nucleotide factor 6		1116.41	2637.31	2215.76	1483.64	2240.39	2534.31	3284.52	2180.03	2224.39	2936.81	2833.71	2775.43	3140.34	2766.94	3472.68	3944.56	972.905	2223.96	3703.6	1038.72	2089.89	1905.45	2574.45	2223.44	3953.67	3690.86	2619.15	3923.4	3346.79	2741.61	2031.73	2761.9	1100.67	3420.13	3383.97	1424.47	2194.17	3457.28	1636.57	1551.25	1787.41	3751.63
1	16	16	EFA6R	NM_015310.1	408177	ADP-ribosylation factor guanine nucleotide factor 6		1327.91	2727.63	2548.69	1729.29	1735.28	1992.21	3577.42	2349.06	2884.63	3371.98	3119.43	3084	3320.82	2954.38	3265.75	3229.01	1615.66	2562.88	4347.66	1173.83	2540.8	2088.73	2116.16	2207.39	4297.56	4028.24	2036.97	2620.48	3228.38	2890.59	2398.34	2757.19	1054.5	3328.86	3741.77	1262.45	2321.36	3824.27	2711.36	2274.79	2383.34	4331.28
1	17	16	MGC22776	NM_144962.1	352388	hypothetical protein MGC22776		223.843	396.073	319.192	360.404	578.102	206.326	402.894	336.903	161.089	285.876	368.571	210.286	439.528	354.506	290.733	436.422	281.284	450.431	403.204	265.955	358.982	512	252.165	379.725	340.995	442.353	237.136	276.436	237.381	269.577	167.371	236.37	225.503	516.51	428.692	315.612	329.126	236.893	318.006	382.271	158.258	327.118
1	18	16	MGC22776	NM_144962.1	352388	hypothetical protein MGC22776		269.846	442.076	231.111	431.515	451.582	363.017	441.1	326.483	180.601	319.002	297.143	217.714	374.394	314.232	375.826	448.67	324.511	419.734	448.064	277.17	371.2	542.836	237.804	353.96	487.964	542.262	331.057	374.355	266.849	236.835	158.781	282.646	296.376	617.45	324.051	325.738	360.194	429.126	283.657	419.945	262.754	386.181
1	19	16	FBXO16	NM_172366.2	511876	F-box only protein 16		1669.57	2023.56	1728.48	2153.54	2379.56	1573.72	1469.18	1954.27	877.595	1173	1022.86	838.286	1914.73	1192.29	1332.47	1724.42	1161.47	1541.74	1586.11	1068.62	2532.65	2158.55	938.12	1841.61	1806.33	1985.88	1035.14	1591.34	2066.03	1423.74	970.696	2190.23	1206.98	1965.1	1903.8	1502.11	2026.21	1740.78	1141.27	2240.44	912.447	1472.79
1	20	16	FBXO16	NM_172366.2	511876	F-box only protein 16		1851.89	2080.22	1388.28	2083.23	1712.9	1109.49	1515.48	1682.2	734.657	938.4	1025.14	949.143	2041.02	1175.39	1363.42	1935.21	1047.45	1341.9	1219.23	984.246	1723.35	1476.07	879.409	1609.71	1729.59	1779.55	973.855	1824.48	2098.77	1390.45	983.997	2198.55	928.859	1943.62	1341.77	1213.5	1992.23	1636.89	1149.03	2090.86	869.664	1276.67
1	21	16	LOC389606	XM_372009.1		similar to bA476I15.3 (novel protein similar to septin)		83.0295	89.2006	88.8889	131.717	180.049	14.5985	218.813	123.878	134.77	248.213	200	110.286	197.887	181.479	172.764	284.932	209.867	211.12	131.909	212.016	266.473	356.073	205.28	216.684	280.181	265.701	82.5978	270.441	131.514	161.528	111.396	254.659	75.1678	61.2081	106.329	64.135	143.689	43.6893	99.723	188.366	166.588	319.167
1	22	16	LOC389606	XM_372009.1		similar to bA476I15.3 (novel protein similar to septin)		73.4923	216.55	137.374	155.152	120.681	-71.0462	259.334	136.614	89.8469	296.767	184.571	111.429	164.574	152.144	226.269	243.674	176.664	332.655	142.59	206.142	176.873	200.145	177.402	254.277	299.729	270.769	59.95	167.86	104.775	140.791	115.275	250.225	83.7584	109.53	86.0759	86.0759	68.932	19.4175	101.939	167.313	195.741	271.084
1	23	16	BNIP3L	NM_004331.1	132955	BCL2/adenovirus E1B 19kDa interacting protein 3-like		669.285	907.153	1054.55	1156.36	958.637	1291.48	876.411	1289.73	951.56	1074.08	953.714	935.429	950.653	945.681	1070.75	1095.25	828.818	1044.95	826.702	733.778	610.327	1280.58	854.91	736.22	1479.1	1017.19	562.198	1331.56	632.469	597.544	653.135	978.732	643.221	1059.87	1611.81	1275.95	723.301	1191.26	457.618	764.543	292.286	722.007
1	24	16	BNIP3L	NM_004331.1	132955	BCL2/adenovirus E1B 19kDa interacting protein 3-like		578.401	800	913.939	1269.49	957.664	1161.07	885.673	1254.99	1030.06	1130.8	945.714	868.571	1019.76	1236.05	923.771	888.316	860.141	890.838	795.194	880.641	676.073	1319.56	770.433	627.666	1502.99	952.76	626.811	1320.9	787.449	652.115	673.363	826.879	633.557	1140.4	1277.64	1154.43	553.398	1118.45	606.094	731.302	257.832	792.428
1	25	16	LGI3	NM_139278.1	33470	leucine-rich repeat LGI family, member 3		4927.91	5704.35	4765.25	4978.59	8209.25	6938.2	6028.36	6886.25	3529.44	5984.34	4117.14	2878.29	6615.29	5300.19	5364.06	6222.08	3393.58	3163.04	4392.52	2124.43	7009.75	5437.09	4239.07	5116.37	7039.28	7510.59	4829.98	4895.25	15795.9	7010.64	6359.54	11307.5	3587.65	6151.95	5608.44	3770.46	7628.16	7233.01	5818.28	7366.2	8378.61	6419.31
1	26	16	LGI3	NM_139278.1	33470	leucine-rich repeat LGI family, member 3		5180.93	5726.23	5047.27	5979.8	6982	4778.59	6218.23	7252.1	3213.16	5731.14	5143.43	2980.57	6717.22	6082.78	5698.63	5351.17	4236.18	4344.56	4428.3	2346.6	6083.49	3470.55	4422.39	6914.47	6829.32	5254.66	5775.85	5791.17	16579.5	7163.98	6038.1	10805.1	3950.6	6286.17	4965.4	4013.5	6922.33	6664.08	6175.07	9471.47	7908.76	6769.9
1	1	17	LOC349196	XM_379551.1		hypothetical protein LOC349196		79.6634	74.0533	115.556	123.636	120.681	-28.2238	87.9884	46.3097	53.5451	73.5111	89.7143	81.1429	146.178	68.1168	132.796	166.317	109.005	186.688	148.465	78.5047	212.945	93.6727	60.8237	234.424	125.973	112.941	76.6028	64.6128	236.835	82.9468	54.3124	173.467	86.9799	63.3557	102.954	54.0084	153.398	61.165	56.5097	94.1828	55.2769	77.6148
1	2	17	LOC349196	XM_379551.1		hypothetical protein LOC349196		52.1739	103.787	161.616	168.081	100.243	-39.9027	92.6194	40.521	44.0159	42.6546	108	70.8571	120.323	36.2958	113.457	134.085	119.655	197.338	80.1068	90.7877	304.873	51.2	62.0908	273.706	30.4072	76.0181	33.3056	82.5978	101.501	37.1078	34.638	158.781	112.752	44.0268	126.582	15.1899	133.981	60.1942	94.1828	122.992	41.2683	68.5282
1	3	17	LOC389612	XM_374245.1		LOC389612		61.1501	143.619	106.667	137.374	43.7956	23.3577	75.2533	34.7323	56.2677	114.804	121.143	70.2857	134.742	85.519	114.746	117.325	115.897	204.229	176.235	103.605	41.8909	154.764	112.777	120.803	68.7783	233.846	87.2606	76.6028	57.8445	64.9386	53.4811	81.1915	59.0604	54.7651	108.017	65.8228	58.2524	-12.6214	104.155	38.7812	120.398	205.206
1	4	17	LOC389612	XM_374245.1		LOC389612		83.0295	202.525	96.9697	126.869	55.4745	36.983	85.6729	45.152	61.713	122.518	121.714	89.7143	207.831	150.155	132.796	124.416	125.294	220.517	157.009	96.6622	150.109	190.836	104.329	107.286	86.8778	159.276	117.902	139.217	33.8336	81.3097	87.2878	120.817	54.7651	133.154	113.08	42.1941	100	69.9029	29.9169	86.4266	155.987	218.457
1	5	17	LOC389627	XM_372027.1		LOC389627		100.421	144.741	102.626	239.192	169.343	15.5718	82.1997	106.512	65.3432	95.2921	124	94.2857	140.709	112.865	148.912	159.871	313.861	342.678	191.188	242.457	381.673	190.836	122.492	288.49	230.226	241.81	121.232	337.719	113.506	52.9332	71.77	203.672	104.161	18.255	155.274	178.903	99.0291	66.0194	48.7535	118.56	163.18	189.683
1	6	17	LOC389627	XM_372027.1		LOC389627		69.5652	179.523	165.657	264.242	202.433	0.973236	180.608	90.3039	81.2252	107.544	57.1429	41.7143	140.709	160.597	102.498	201.128	328.269	434.143	201.869	233.912	340.364	250.182	144.456	308.342	270.769	294.661	109.242	323.064	147.885	92.2237	62.6256	195.913	94.4966	77.3154	74.2616	182.278	242.718	138.835	122.992	209.418	196.498	253.668
1	7	17	LOC137814	XM_070619.7	447266	similar to homeobox protein NKX2-6		299.018	488.079	393.535	617.374	575.182	229.684	375.109	393.632	251.39	334.884	434.286	340	635.923	440.025	494.44	654.311	424.119	645.262	446.996	295.327	544.582	588.218	205.702	369.588	569.774	492.308	349.042	589.509	617.19	318.69	223.9	578.871	262.013	376.913	707.173	442.194	352.427	315.534	260.388	466.482	234.737	347.184
1	8	17	LOC137814	XM_070619.7	447266	similar to homeobox protein NKX2-6		358.485	585.133	391.919	576.162	675.426	279.319	402.894	470.043	234.6	372.093	401.714	326.857	588.191	455.438	466.72	673.65	508.066	717.306	455.007	305.474	536.436	509.673	217.529	415.206	537.195	510.407	319.734	509.575	830.559	359.072	262.695	586.907	389.799	614.228	531.646	371.308	614.563	509.709	332.41	600.554	267.676	347.563
1	9	17	LOC286088	XM_209893.4		similar to TBP-associated factor 15 isoform 1; TAF15 RNA polymerase II, TATA box binding protein (TBP)-associated factor, 68 kD; TATA box-binding protein-associated factor 2N (RNA-binding protein 56); TATA box binding protein (TBP)-associated facto...		550.351	886.396	768.485	776.566	601.46	617.032	438.784	384.37	250.028	525.922	590.857	389.143	685.643	744.81	611.12	675.584	694.127	1029.29	1043.52	578.371	594.036	675.491	345.09	515.734	847.059	949.864	474.271	650.125	922.783	642.292	406.235	712.989	368.322	855.839	1145.99	499.578	668.932	730.097	597.23	735.734	353.242	570.942
1	10	17	LOC286088	XM_209893.4		similar to TBP-associated factor 15 isoform 1; TAF15 RNA polymerase II, TATA box binding protein (TBP)-associated factor, 68 kD; TATA box-binding protein-associated factor 2N (RNA-binding protein 56); TATA box binding protein (TBP)-associated facto...		577.279	1001.4	842.02	758.788	474.939	503.163	610.13	382.055	251.39	511.401	473.143	298.857	807.458	699.068	463.497	562.772	742.991	1142.05	873.164	475.834	834.327	925.091	379.303	508.553	766.697	902.081	448.959	638.135	883.492	691.951	455.282	829.65	387.651	1026.58	999.156	393.249	646.602	1011.65	569.529	895.291	346.048	631.141
1	11	17	LOC401440	XM_379539.1		LOC401440		542.496	695.652	615.758	614.141	796.107	392.214	628.654	637.916	329.438	448.327	486.286	397.714	711.001	587.197	611.12	772.28	665.309	988.567	725.234	582.644	814.545	660.945	405.913	729.884	739.91	924.525	680.766	915.903	915.143	558.799	374.645	739.314	345.772	506.846	734.177	496.203	505.825	531.068	406.648	620.499	537.624	648.935
1	12	17	LOC401440	XM_379539.1		LOC401440		537.447	599.719	618.99	755.556	765.937	389.294	490.883	596.237	318.094	482.813	556	438.857	718.956	606.588	605.963	926.994	740.486	1033.05	852.87	585.848	951.855	771.491	401.69	712.566	883.258	1173.57	560.2	742.714	928.24	535.88	376.862	781.988	481.074	692.617	693.671	435.443	765.049	668.932	375.623	735.734	389.967	687.175
1	13	17	LOC402327	XM_378010.1		similar to stage-specific S antigen homolog		325.947	572.23	527.677	442.828	540.146	467.153	377.424	239.653	286.784	566.307	556	282.857	590.18	581.728	565.351	596.293	423.493	700.392	895.06	363.685	545.164	441.6	299.05	426.61	465.52	669.683	556.203	456.286	867.121	454.57	289.02	726.013	217.987	298.523	639.662	376.371	661.165	729.126	309.141	301.385	274.113	402.461
1	14	17	LOC402327	XM_378010.1		similar to stage-specific S antigen homolog		360.729	745.582	654.545	404.04	619.951	409.732	449.204	367.004	300.397	532.728	582.857	347.429	616.035	577.253	692.99	676.229	439.154	761.785	739.653	349.266	518.4	419.491	326.082	489.968	401.086	513.303	457.619	500.916	950.068	447.476	299.827	718.531	358.658	874.094	742.616	408.439	710.68	566.99	433.241	628.255	165.073	385.045
1	15	17	LOC402328	XM_378014.1		similar to ubiquitin-specific protease 17-like protein		287.798	690.042	506.667	343.434	468.127	458.394	424.891	325.326	138.4	206.466	338.286	200.571	382.846	250.59	481.547	413.86	384.025	677.839	513.218	369.025	432.291	827.927	405.491	339.599	556.742	540.814	296.42	531.557	529.877	364.529	314.513	551.437	283.49	522.953	565.401	248.101	310.68	379.612	212.742	269.252	238.523	535.353
1	16	17	LOC402328	XM_378014.1		similar to ubiquitin-specific protease 17-like protein		325.386	712.482	470.303	402.424	429.197	224.818	512.88	369.32	199.206	260.465	386.857	304	424.114	278.434	333.924	356.487	436.022	682.85	502.537	294.259	475.927	670.255	465.892	356.494	552.398	530.679	307.077	536.886	471.487	369.986	264.635	529.546	209.396	419.866	467.511	217.722	288.35	478.641	310.249	262.604	291.907	575.864
1	17	17	LOC157697	XM_291282.4	169802	hypothetical protein LOC157697		564.376	814.025	609.293	871.111	823.358	554.745	768.741	774.53	649.801	463.301	466.286	890.286	621.504	492.728	578.243	716.841	870.791	989.82	995.995	719.893	740.073	800	624.71	1060.61	1135.93	1056.29	574.188	1057.79	1410.64	486.221	390.163	1611.08	313.557	529.396	933.333	643.038	738.835	574.757	408.864	800	502.414	699.669
1	18	17	LOC157697	XM_291282.4	169802	hypothetical protein LOC157697		554.839	786.536	643.232	966.465	838.929	558.637	648.336	757.164	713.33	454.226	397.714	934.286	649.845	502.672	584.69	780.016	895.85	935.944	825.634	800	1013.53	1008.29	631.045	1159.45	937.557	816.652	478.934	988.51	1482.67	540.246	376.585	1427.09	481.074	888.054	862.447	626.16	778.641	738.835	473.13	1030.47	500.521	641.742
1	19	17	LOC389609	XM_374244.1		LOC389609		585.133	801.683	706.263	757.98	951.825	777.616	481.621	517.511	356.211	440.613	428	365.714	676.196	383.841	558.904	710.395	920.282	1046.83	806.943	629.105	960.582	971.055	461.668	963.041	854.299	1038.19	739.384	875.271	1363.71	646.112	450.572	1223.97	299.597	469.262	644.726	637.975	452.427	471.845	305.817	436.565	724.657	825.745
1	20	17	LOC389609	XM_374244.1		LOC389609		595.792	736.045	712.727	787.071	797.08	477.859	417.945	585.818	314.01	354.85	445.714	415.429	627.47	341.579	474.456	614.988	905.873	982.302	697.463	691.589	901.236	894.836	506.441	944.034	786.244	889.05	589.509	678.102	1461.94	540.246	427.849	1194.87	466.04	687.248	658.228	599.156	677.67	781.553	333.518	822.161	563.37	790.535
1	21	17	LOC401449	XM_379552.1		LOC401449		-6.73212	3.92707	-21.0101	16.1616	22.3844	-196.594	3.47323	-89.1462	25.4112	42.2008	41.1429	12.5714	50.7147	19.3909	61.2409	36.7446	48.2381	-36.3352	43.7917	31.5087	-30.2545	-40.7273	8.02534	14.3611	-34.7511	33.3032	-29.3089	34.6378	-85.6753	-52.3874	-33.5296	-58.469	-1.07383	-46.1745	-62.4473	-13.5021	7.76699	-50.4854	3.3241	-32.133	43.54	46.1903
1	22	17	LOC401449	XM_379552.1		LOC401449		-29.7335	-33.6606	-24.2424	-12.9293	-43.7956	-181.022	-9.26194	-21.9971	9.52921	20.8735	37.1429	32.5714	41.2679	-16.9049	46.4142	23.2071	28.8175	-22.5529	0	13.3511	-87.2727	-67.4909	-35.4805	-39.2819	-91.9457	-17.3756	-97.9184	-1.33222	-139.154	-100.955	-56.2522	-80.6373	-16.1074	-80.5369	-75.9494	-48.9451	-128.155	-105.825	-16.6205	-53.1856	60.956	79.8864
1	23	17	LOC401448	XM_379550.1		hypothetical gene supported by AK091259		17.9523	98.7377	88.0808	56.5657	123.601	60.3406	280.174	358.9	56.7215	109.813	161.143	51.4286	172.032	161.094	206.93	175.987	95.2232	73.2968	113.752	83.8451	32.5818	166.4	75.1848	71.3833	81.086	164.344	-21.3156	37.3022	-49.1132	48.0218	11.9155	19.6744	167.517	215.839	65.8228	102.954	173.786	194.175	125.208	179.501	94.2735	96.9238
1	24	17	LOC401448	XM_379550.1		hypothetical gene supported by AK091259		31.9776	57.784	44.4444	-67.8788	146.959	0	159.768	149.349	69.8809	112.535	108	58.2857	97.949	128.278	219.823	132.151	115.27	143.461	186.382	136.716	-7.56364	55.2727	10.1373	-44.3506	-5.06787	-19.5475	0.666112	55.9534	-76.3984	12.0055	-53.7582	-134.396	44.0268	48.3221	32.0675	42.1941	-149.515	-138.835	-55.4017	-198.338	95.788	218.836
1	25	17	LOC389608	XM_374243.1		LOC389608		820.757	915.568	920.404	1406.06	1228.22	589.781	570.767	1060.49	785.479	1077.71	755.429	726.286	1526.41	1109.26	1197.1	1620.63	962.882	1195.93	1064.35	713.485	1262.55	562.036	556.705	1847.1	1167.06	720.362	622.148	1340.22	1321.15	559.891	325.875	1125.87	697.987	873.02	1080.17	803.376	878.641	700	423.269	959.557	1141.88	1000.28
1	26	17	LOC389608	XM_374243.1		LOC389608		852.735	1133.24	907.475	1379.39	1116.3	683.212	683.068	1014.18	779.58	1068.18	966.286	850.286	1536.36	1175.89	1014.02	1417.57	865.153	1137.04	997.597	774.9	1373.67	681.891	455.755	1685.74	1390.05	960.724	773.356	1428.81	1105.59	581.173	428.957	1222.31	792.483	1160.81	1029.54	810.127	1463.11	1123.3	592.798	1488.09	967.345	879.886
1	1	18	TNKS	NM_003747.1	409194	tankyrase, TRF1-interacting ankyrin-related ADP-ribose polymerase		462.833	659.748	613.333	750.707	698.783	361.071	584.66	693.488	360.295	451.957	540.571	493.143	651.833	445.991	672.361	798.711	425.372	816.288	679.306	329.506	578.909	640	293.136	508.131	666.063	744.977	410.325	574.188	706.139	507.503	332.802	610.184	411.275	633.557	742.616	430.38	656.311	584.466	448.753	804.432	366.872	522.858
1	2	18	TNKS	NM_003747.1	409194	tankyrase, TRF1-interacting ankyrin-related ADP-ribose polymerase		586.816	677.7	661.01	718.384	694.891	356.204	471.201	730.535	372.547	415.655	557.714	455.429	702.548	520.572	663.981	735.536	467.972	848.865	699.065	443.792	594.618	609.164	380.57	549.947	813.756	1028.78	445.629	641.465	653.206	506.958	298.164	582.75	377.987	800	637.975	454.008	755.34	667.961	524.1	881.994	308.187	505.064
1	3	18	INM01	NM_175075.2	289293	hypothetical protein INM01		235.624	412.903	383.838	328.081	282.238	142.092	504.776	369.32	135.678	181.055	231.429	186.286	297.825	189.434	265.592	312.006	231.167	405.951	394.66	205.073	211.782	274.618	163.041	221.331	376.471	351.131	245.795	425.645	212.278	109.686	89.5047	193.973	162.148	250.201	317.3	195.781	362.136	229.126	168.421	326.87	286.985	316.895
1	4	18	INM01	NM_175075.2	289293	hypothetical protein INM01		219.916	425.245	344.242	328.081	274.453	28.2238	90.3039	125.036	133.863	220.533	298.286	176	313.735	241.641	272.683	295.89	288.175	383.399	316.155	211.482	303.709	212.364	150.792	217.107	452.489	359.095	247.794	410.325	136.426	134.243	103.637	192.587	236.242	161.074	438.819	173.84	457.282	294.175	128.532	303.601	192.712	319.167
1	5	18	LOC392202	XM_373245.1		similar to 60S ribosomal protein L32		288.359	401.683	208.485	416.97	580.049	1.94647	261.65	407.525	266.364	301.758	385.143	424	513.114	342.076	375.826	520.87	449.178	590.133	316.155	267.023	571.345	179.782	119.113	405.069	427.149	453.213	259.117	474.271	546.248	169.168	134.118	434.222	223.356	161.074	420.253	302.11	400	151.456	179.501	428.809	336.204	385.045
1	6	18	LOC392202	XM_373245.1		similar to 60S ribosomal protein L32		373.633	441.515	344.242	433.131	425.304	39.9027	390.159	347.323	243.222	268.633	370.857	494.286	589.186	393.785	396.454	576.954	415.348	526.86	385.581	283.044	575.418	261.236	157.55	565.998	607.421	551.674	282.431	528.226	425.102	264.666	158.227	443.09	238.389	136.376	259.916	243.038	517.476	260.194	217.175	560.665	336.204	298.722
1	7	18	LOC286114	XM_374257.1		hypothetical protein LOC286114		261.992	481.907	447.677	430.707	360.097	202.433	514.038	175.977	141.123	363.471	383.429	188.571	424.612	402.237	459.629	390.008	371.496	524.98	363.151	240.32	516.073	588.8	271.172	294.826	330.86	430.045	328.393	354.371	589.359	401.637	282.923	509.595	283.49	456.376	626.16	273.418	528.155	451.456	470.914	545.152	240.795	471.746
1	8	18	LOC286114	XM_374257.1		hypothetical protein LOC286114		263.114	561.01	447.677	442.828	465.207	230.657	324.168	233.864	164.265	390.244	380.571	180	449.472	446.489	472.522	380.983	368.99	580.11	421.362	241.923	373.527	484.655	282.999	264.414	438.009	473.484	241.799	359.7	612.824	388.54	280.43	530.378	287.785	447.785	717.3	298.734	435.922	450.485	401.108	486.427	233.602	466.067
1	9	18	LYSAL1	NM_004901.1	122301	lysosomal apyrase-like 1		118.373	115.568	128.485	193.131	304.623	-52.5547	112.301	118.09	85.3091	121.611	165.143	142.286	208.328	162.585	201.773	203.707	229.287	266.875	261.682	154.873	171.636	199.564	114.467	198.522	74.5701	94.1176	98.5845	67.9434	156.071	58.9359	81.1915	216.141	81.6107	126.711	207.595	70.8861	158.252	131.068	88.6427	138.504	124.941	196.119
1	10	18	LYSAL1	NM_004901.1	122301	lysosomal apyrase-like 1		88.0785	109.397	168.889	171.313	240.389	-19.4647	149.349	115.774	92.5695	102.099	181.714	109.714	168.055	133.25	111.523	185.657	181.049	283.164	291.589	160.748	230.4	196.073	109.82	229.356	125.249	189.683	93.2556	178.518	224.829	121.146	108.348	244.96	104.161	93.4228	175.527	65.8228	194.175	152.427	72.0222	158.449	93.1377	168.481
1	11	18	RP1L1	NM_178857.4	33538	retinitis pigmentosa 1-like 1		699.018	955.4	985.051	793.535	466.18	633.577	752.533	358.9	234.6	745.547	800	381.714	474.829	672.219	740.693	549.879	525.607	776.821	791.455	351.936	687.127	754.618	407.603	578.247	485.068	742.081	418.984	556.203	689.222	576.262	413.44	734.326	451.007	950.336	1017.72	432.068	463.107	782.524	788.92	610.526	512.636	629.626
1	12	18	RP1L1	NM_178857.4	33538	retinitis pigmentosa 1-like 1		661.992	961.01	958.384	949.495	432.117	591.727	788.423	400.579	266.364	774.589	753.714	361.714	478.31	771.162	680.741	517.647	459.201	796.241	840.053	429.372	751.709	801.745	376.769	639.493	605.249	1035.29	615.487	522.231	676.671	586.085	450.572	675.303	350.067	1008.32	987.342	320.675	639.806	1165.05	628.255	734.626	520.208	580.786
1	13	18	LOC389648	XM_374264.1		LOC389648		792.146	911.08	766.061	1067.47	1183.45	604.38	817.366	905.355	267.725	366.648	427.429	389.714	634.929	498.695	727.156	816.116	1213.47	985.435	879.039	1001.87	1868.8	1301.53	866.315	1681.94	941.176	982.443	777.352	1036.47	1829.2	928.786	592.172	1682.02	728.054	725.906	872.574	1093.67	887.379	695.146	588.366	1440.44	721.628	1082.44
1	14	18	LOC389648	XM_374264.1		LOC389648		768.583	1064.24	788.687	1133.74	1035.52	522.628	687.699	978.292	257.289	399.773	460	365.714	609.074	553.884	569.863	743.272	1231.64	907.126	1015.75	1079.31	1932.22	1380.65	692.291	1528.19	1013.57	1083.08	751.374	1008.49	1999.45	867.121	551.992	1614.13	723.758	767.785	794.937	1032.91	1280.58	796.117	542.936	1395.01	845.433	1017.7
1	15	18	LOC389650	XM_374266.1		LOC389650		79.6634	24.6844	100.202	113.939	47.6886	-159.611	53.2562	19.6816	72.6035	77.595	104.571	89.7143	158.111	99.9378	130.862	144.4	85.8262	83.3203	146.328	93.992	54.6909	37.2364	26.6103	26.188	66.6063	41.267	69.9417	108.576	-33.8336	-8.73124	21.6141	39.6259	122.416	25.7718	-54.0084	-6.75105	53.3981	1.94175	19.9446	17.7285	113.961	152.958
1	16	18	LOC389650	XM_374266.1		LOC389650		29.7335	99.8597	116.364	111.515	73.9659	-196.594	113.459	17.3661	55.3602	105.275	168.571	105.714	185.954	83.0329	161.16	141.176	98.982	157.244	205.073	102.003	29.6727	94.8364	47.3073	72.2281	97.7376	76.7421	109.242	144.546	-29.4679	-2.72851	23.831	28.5417	63.3557	-8.5906	32.0675	8.43882	61.165	22.3301	47.6454	2.21607	96.1666	107.903
1	17	18	LOC401453	XM_376754.1		similar to deubiquitinating enzyme 3		93.6886	231.697	89.697	201.212	324.088	-12.6521	157.453	167.873	76.6875	174.702	262.286	113.714	220.261	184.462	225.624	210.798	131.558	322.631	330.04	159.146	175.709	366.545	295.671	205.28	231.674	270.045	158.535	333.056	63.8472	63.8472	150.745	207.274	137.45	137.45	185.654	57.384	204.854	90.2913	98.615	226.039	231.33	244.581
1	18	18	LOC401453	XM_376754.1		similar to deubiquitinating enzyme 3		103.226	200.281	164.04	234.343	345.499	-15.5718	127.352	267.438	87.578	199.66	227.429	132.571	249.596	158.111	259.146	269.46	211.746	249.961	228.571	170.36	218.182	538.182	288.49	194.72	325.792	267.873	170.525	305.079	109.141	101.501	162.383	158.781	136.376	169.664	55.6962	67.5105	268.932	217.476	38.7812	218.283	215.05	272.22
1	19	18	UNQ9391	NM_198464.1	122221	tryptophan/serine protease		617.672	877.419	614.949	798.384	828.224	348.418	356.585	769.899	382.984	577.652	575.429	511.429	946.178	561.84	734.891	887.671	603.915	742.991	672.897	421.362	858.764	509.673	262.724	690.18	930.317	927.421	758.035	1285.6	807.094	320.873	217.25	808.313	575.57	749.53	739.241	688.608	727.184	625.243	237.119	680.332	516.422	476.668
1	20	18	UNQ9391	NM_198464.1	122221	tryptophan/serine protease		593.548	829.173	539.798	742.626	908.029	350.365	498.987	749.059	406.58	632.104	542.286	552	823.369	541.454	773.57	897.341	600.157	892.091	644.059	417.623	836.655	576	274.129	719.747	1126.52	1088.14	764.696	1329.56	892.769	294.134	204.503	791.133	600.268	671.141	800	621.097	797.087	534.951	367.867	859.834	461.145	413.062
1	21	18	C8orf6	NM_145656.1	291342	chromosome 8 open reading frame 6		415.147	725.386	433.939	546.263	978.102	270.56	668.017	754.848	470.562	748.27	653.714	604.571	990.429	629.956	961.16	1150.04	357.713	613.939	870.494	522.296	951.855	525.382	378.036	680.465	724.706	719.638	660.783	811.99	1128.51	545.157	470.246	1200.69	472.483	951.409	560.338	445.57	859.223	639.806	428.809	716.898	1012.78	1045.34
1	22	18	C8orf6	NM_145656.1	291342	chromosome 8 open reading frame 6		498.177	809.537	446.061	589.091	526.521	260.827	737.482	942.402	534.543	787.294	629.143	546.857	989.434	632.94	801.289	1104.92	357.087	511.825	569.292	350.334	553.891	267.636	378.458	760.296	734.118	890.498	700.749	887.927	1335.88	572.442	457.499	1160.79	481.074	761.342	604.219	477.637	539.806	384.466	572.853	1023.82	1136.96	825.745
1	23	18	LOC389647	XM_374263.1		LOC389647		14944.7	16528.5	11973.3	13911.9	24353.3	21569.8	13706.5	13579.2	6522.52	12122.1	10304	8253.71	16393.8	11719.6	15508.1	19047.9	13575.6	13804.2	13323.9	8810.15	22156.8	15756.8	12889.1	21835.7	19577.2	17529	17245.6	16896.6	34237.4	16124.4	12668.7	17293.5	14954.1	21297.2	18146.8	14005.1	15878.6	11755.3	11798.3	18844.3	24735.6	24651.6
1	24	18	LOC389647	XM_374263.1		LOC389647		15951.2	15735.8	13269.5	13287.3	16811.7	12845.7	14951.1	17928.8	6580.15	12717.4	11934.3	8667.43	15771.8	12186.9	13908.1	18717.8	12575.1	11007	17588.8	10823	30497.2	22999.3	7898.63	9971.7	27629.3	21952.6	20650.8	21468.1	34777.1	15386.1	12156.3	17268.6	14225	23258	16484.4	17399.2	23573.8	18690.3	19397.2	29632.1	24698.5	23446.5
1	25	18	UNC5D	NM_080872.1	238889	unc-5 homolog D (C. elegans)		-73.4923	-74.6143	-219.798	-173.737	-78.8321	-109.002	-15.0507	-89.1462	14.9745	-7.71412	4.57143	9.14286	45.7427	9.94406	41.2571	18.05	25.0587	-28.8175	-8.01068	21.3618	-204.218	-209.455	-43.0834	-82.7878	-68.7783	-94.8416	-117.236	-77.2689	-235.744	-149.523	-111.396	-197.298	-51.5436	-170.738	-189.03	-91.1392	-114.563	-194.175	-139.612	-285.873	20.4449	12.8727
1	26	18	UNC5D	NM_080872.1	238889	unc-5 homolog D (C. elegans)		19.6353	41.5147	-84.8485	-38.7879	4.86618	-74.9392	34.7323	-39.3632	16.3358	14.9745	37.1429	18.8571	63.642	44.2511	9.02498	44.4803	45.1057	25.6852	45.9279	36.8491	-22.1091	-1.74545	2.53432	5.49102	33.3032	84.7059	26.6445	83.2639	-49.1132	-10.9141	-33.5296	-32.9754	38.6577	-47.2483	-70.8861	-30.3797	8.73786	5.82524	-22.1607	6.6482	94.6522	22.7165
1	1	19	LOC389645	XM_374262.1		LOC389645		903.787	1466.48	1332.53	1419.8	1397.57	1038.44	737.482	1443.7	368.917	707.884	1021.71	645.714	1218.15	739.341	1021.76	1319.58	690.368	1175.25	1080.37	597.063	1143.27	1091.49	422.809	848.574	1196.02	1166.33	688.759	1036.47	1742.43	1043.38	593.557	1139.45	812.886	1322.95	1252.32	897.89	1111.65	1132.04	865.374	1635.46	336.962	625.461
1	2	19	LOC389645	XM_374262.1		LOC389645		1034.5	1531	1230.71	1200.81	1713.87	994.647	809.262	1337.19	439.251	821.781	921.143	716	1276.82	958.608	1053.99	1571.64	750.509	1317.46	1203.74	610.948	1281.16	1183.42	491.235	889.546	1321.27	1526.88	595.504	1378.18	1492.5	917.326	532.04	1172.98	762.416	1421.74	1237.13	918.143	1304.85	1570.87	833.241	1691.97	379.744	731.093
1	3	19	DKFZp761P0423	XM_291277.2	29068	hypothetical protein DKFZp761P0423		908.836	2124.54	1704.24	1094.95	1609.73	1483.21	817.366	1191.32	608.962	738.741	1349.71	880.571	1597.02	1291.24	1448.51	1438.2	888.958	1291.78	892.924	519.626	1474.91	1701.24	691.024	1203.8	747.873	1245.97	628.809	561.532	2140.79	1291.13	616.28	1436.79	1054.5	2438.66	2113.08	1353.59	1490.29	1668.93	2179.5	2415.51	351.349	605.017
1	4	19	DKFZp761P0423	XM_291277.2	29068	hypothetical protein DKFZp761P0423		1167.46	2844.32	1931.31	1274.34	1174.7	931.387	1624.31	1612.74	471.923	721.044	1178.29	766.286	1606.46	1262.4	1116.52	1037.87	902.741	1314.96	1132.71	528.171	884.364	937.891	716.367	1347.41	954.932	1746.97	736.053	879.933	2051.3	1015.01	609.906	1521.86	1069.53	2727.52	2354.43	1235.44	1950.49	2242.72	1422.71	2314.68	310.459	533.46
1	5	19	NPM2	NM_182795.1	131055	nucleophosmin/nucleoplasmin, 2		403.366	661.431	395.152	526.869	760.097	319.221	399.421	540.666	288.145	396.143	546.286	550.857	661.778	532.505	558.904	738.759	754.268	844.479	745.527	570.36	991.418	772.655	513.622	993.453	580.633	741.357	520.899	759.367	1118.69	727.967	407.066	956.564	327.517	528.322	533.333	459.072	412.621	426.214	336.842	787.812	729.579	1232.75
1	6	19	NPM2	NM_182795.1	131055	nucleophosmin/nucleoplasmin, 2		369.144	669.846	464.646	613.333	670.56	362.044	525.615	539.508	305.842	437.89	612.571	532.571	808.452	645.867	555.681	906.366	724.197	1019.26	742.323	456.609	1161.31	763.345	446.463	937.276	798.552	988.235	397.002	565.529	1175.99	746.521	384.344	966.54	362.953	507.919	535.021	342.616	894.175	649.515	427.701	969.529	621.297	1060.86
1	7	19	LOC389617	XM_372018.1		similar to hypothetical protein FLJ10408		326.508	607.574	588.283	584.242	549.878	203.406	487.41	342.692	315.372	387.521	452	446.857	521.069	584.711	533.763	535.052	549.413	721.065	529.239	373.832	381.091	265.309	190.074	414.784	390.226	467.692	469.609	414.988	570.259	294.679	192.31	473.294	505.772	515.436	676.793	521.519	355.34	614.563	579.501	400	235.116	379.744
1	8	19	LOC389617	XM_372018.1		similar to hypothetical protein FLJ10408		413.464	664.236	476.768	606.061	467.153	378.589	502.46	290.593	276.801	391.605	398.286	462.286	504.164	500.684	604.674	567.929	500.548	566.327	520.16	389.319	435.782	344.436	177.402	436.748	333.032	640.724	476.936	470.941	530.423	326.876	202.009	526.498	474.631	536.913	681.857	513.08	369.903	543.689	545.152	424.377	200.284	356.649
1	9	19	LOC392179	XM_373233.1		similar to 60S ribosomal protein L10 (QM protein) (Tumor suppressor QM) (Laminin receptor homolog)		118.934	22.4404	48.4848	207.677	120.681	-60.3406	142.402	27.7858	67.612	82.1327	70.2857	100	184.96	76.5693	112.168	186.301	148.473	238.684	155.941	160.214	198.4	134.4	101.373	182.893	102.805	102.081	33.3056	119.9	97.1351	37.1078	44.3367	186.214	66.5772	41.8792	30.3797	27.0042	100.971	58.2524	33.241	55.4017	184.382	187.033
1	10	19	LOC392179	XM_373233.1		similar to 60S ribosomal protein L10 (QM protein) (Tumor suppressor QM) (Laminin receptor homolog)		76.8583	16.8303	136.566	224.646	138.2	-60.3406	34.7323	18.5239	89.8469	95.2921	92.5714	113.714	170.541	78.0609	116.68	211.442	194.205	134.064	166.088	199.199	208.291	161.745	84.0549	175.713	148.416	77.4661	31.9734	132.556	118.963	43.1105	46.5535	133.841	63.3557	-77.3154	177.215	69.1983	107.767	33.9806	-1.10803	38.7812	175.674	225.272
1	11	19	LOC346910	XM_294456.2		similar to putative nuclear protein (4B256)		119.495	257.504	224.646	149.495	189.781	-35.0365	43.9942	77.5687	106.636	127.964	185.714	91.4286	141.206	108.39	132.796	143.11	174.785	328.896	204.005	128.171	229.236	256	89.1235	185.005	104.977	323.62	155.204	196.503	204.093	106.958	95.601	185.937	126.711	141.745	133.333	129.958	238.835	267.961	56.5097	148.476	136.678	177.567
1	12	19	LOC346910	XM_294456.2		similar to putative nuclear protein (4B256)		53.8569	115.007	187.475	246.465	143.066	-32.1168	258.177	72.9378	111.174	130.233	141.714	116	179.988	79.5525	201.128	208.864	173.532	316.366	198.131	148.999	233.891	258.909	81.943	247.941	190.407	270.769	122.565	139.217	189.359	136.971	79.806	209.491	117.047	181.477	138.397	94.5148	214.563	179.612	109.695	127.424	179.839	198.012
1	13	19	DKFZp586M1819	NM_178819.2	355753	putative lysophosphatidic acid acyltransferase		410.659	371.95	320	467.879	485.645	226.764	402.894	378.582	287.691	273.625	396	503.429	540.957	387.819	504.754	622.724	517.463	521.848	636.582	446.462	811.055	397.964	397.888	1294.19	414.842	385.882	405.662	483.597	633.015	333.424	307.863	761.205	175.034	256.644	378.059	261.603	443.689	274.757	293.629	554.017	408.897	438.807
1	14	19	DKFZp586M1819	NM_178819.2	355753	putative lysophosphatidic acid acyltransferase		410.659	466.76	277.172	518.788	472.993	163.504	370.478	399.421	347.589	377.085	446.286	547.429	441.019	342.076	440.935	654.311	526.86	508.066	740.721	472.63	994.909	434.618	323.548	1134.53	594.389	509.683	342.381	586.178	786.903	348.158	229.442	668.93	287.785	504.698	401.688	291.983	563.107	231.068	224.931	485.319	341.505	399.811
1	15	19	LOC203076	XM_114621.4	371776	similar to RIKEN cDNA 4930578I06		171.669	248.527	172.121	309.495	402.92	184.915	189.87	324.168	165.627	132.048	236.571	238.857	277.937	223.244	239.807	322.965	219.264	390.916	277.704	183.712	450.909	255.418	132.207	378.881	291.765	296.833	154.538	385.679	514.052	134.243	84.5168	402.355	155.705	292.081	77.6371	121.519	239.806	91.2621	157.341	281.44	277.52	260.483
1	16	19	LOC203076	XM_114621.4	371776	similar to RIKEN cDNA 4930578I06		172.23	304.628	137.374	291.717	320.195	-11.6788	255.861	398.263	211.004	181.055	223.429	232.571	277.937	214.295	290.089	298.469	298.825	415.975	304.406	227.503	588.8	286.836	97.1489	346.779	304.072	334.48	181.848	357.702	536.971	90.0409	107.516	433.945	137.45	171.812	199.156	145.148	452.427	201.942	203.878	271.468	255.561	296.829
1	17	19	LOC392188	XM_373238.1		similar to deubiquitinating enzyme 3		254.137	608.696	374.141	358.788	538.2	292.944	479.305	399.421	213.727	306.296	418.857	326.857	405.718	285.395	431.91	436.422	316.993	622.709	504.139	303.872	349.091	558.545	366.631	312.566	446.697	474.208	277.102	389.675	353.615	332.333	363.561	519.848	195.436	493.96	627.848	251.477	272.816	327.184	263.712	231.579	260.483	574.349
1	18	19	LOC392188	XM_373238.1		similar to deubiquitinating enzyme 3		187.938	387.097	350.707	342.626	553.771	376.642	450.362	371.635	191.038	279.977	382.857	252	426.6	325.171	459.629	366.801	285.043	466.092	333.778	255.808	436.945	732.509	465.892	369.166	547.33	438.733	313.739	506.245	460.573	317.053	282.092	516.799	274.899	470.336	622.785	237.975	396.117	493.204	341.274	353.463	263.89	618.646
1	19	19	LOC157740	NM_182753.1	528673	hypothetical protein C8orf9		0	2.80505	-8.88889	29.899	65.2068	-134.307	81.042	11.5774	19.966	10.4368	34.8571	28	57.6756	27.8434	22.5624	47.7035	20.6735	57.0086	22.964	32.5768	51.2	3.49091	3.37909	10.1373	-40.543	25.3394	53.955	47.2939	-46.9304	-66.5757	-30.4815	-28.8188	1.07383	-30.0671	-13.5021	-72.5738	27.1845	8.73786	-1.10803	44.3213	10.9796	27.6384
1	20	19	LOC157740	NM_182753.1	528673	hypothetical protein C8orf9		-0.56101	-37.0266	17.7778	16.1616	125.547	-145.012	24.3126	-42.8365	16.7896	0	42.8571	17.1429	41.2679	15.9105	27.7196	40.6124	26.9381	67.6586	-5.8745	11.749	-4.65455	11.6364	-16.4731	-5.06864	-27.5113	7.9638	-17.985	9.32556	-65.4843	-57.8445	-52.3727	-69.2761	0	-20.4027	-43.8819	-57.384	-14.5631	-1.94175	-9.9723	4.43213	24.231	25.7454
1	21	19	LOC346848	XM_294438.3		similar to 60S RIBOSOMAL PROTEIN L5		35.3436	38.1487	63.8384	75.1515	156.691	42.8224	207.236	152.822	46.2847	102.099	130.857	112	108.888	106.899	188.88	173.409	83.3203	219.89	86.5154	94.526	61.6727	38.9818	5.91341	72.6505	68.0543	133.937	43.2973	79.2673	43.1105	7.09413	-10.53	54.5895	67.651	113.826	35.443	89.4515	71.8447	33.9806	64.2659	70.9141	134.785	185.518
1	22	19	LOC346848	XM_294438.3		similar to 60S RIBOSOMAL PROTEIN L5		-2.80505	20.7574	65.4545	47.6768	197.567	54.5012	98.4081	-9.26194	63.9818	65.7969	53.1429	50.2857	197.887	177.004	118.614	166.962	65.1527	123.414	55.5407	58.2109	9.30909	-9.30909	-27.4551	-6.75818	7.9638	67.3303	-27.3106	-12.6561	-108.049	-52.3874	-43.2283	-76.7579	21.4765	-21.4765	-113.08	1.68776	0	-47.5728	-5.54017	79.7784	112.447	175.296
1	23	19	LOC389607	XM_372010.2		LOC389607		196.353	312.482	143.838	262.626	439.903	257.908	326.483	307.959	184.231	351.673	272.571	288.571	385.333	270.976	307.494	417.728	297.572	293.187	153.805	171.963	202.473	175.709	54.0655	66.7371	187.511	279.457	135.887	184.513	148.977	50.7503	17.4576	35.1922	147.114	191.141	55.6962	69.1983	368.932	253.398	224.931	377.839	152.201	218.836
1	24	19	LOC389607	XM_372010.2		LOC389607		193.548	314.727	108.283	114.747	363.017	223.844	459.624	382.055	205.105	304.481	285.143	221.714	407.209	360.97	320.387	486.704	333.281	198.59	269.159	218.425	201.309	180.364	110.665	186.695	285.249	306.968	114.571	263.78	170.805	23.4652	43.5054	96.9865	277.047	315.705	214.346	173.84	426.214	316.505	233.795	336.842	129.484	173.781
1	25	19	LOC401452	XM_376750.1		similar to chromosome 11 open reading frame2; chromosome 11 open reading frame2		7.85414	164.937	9.69697	-65.4545	218.978	117.762	169.03	133.14	98.0147	216.449	236	121.143	188.937	206.837	239.807	186.946	85.8262	281.911	177.303	79.5728	140.8	99.4909	163.886	233.58	175.204	187.511	104.58	133.222	60.573	15.2797	61.24	106.685	-28.9933	126.711	54.0084	-8.43882	137.864	135.922	56.5097	-4.43213	180.975	293.422
1	26	19	LOC401452	XM_376750.1		similar to chromosome 11 open reading frame2; chromosome 11 open reading frame2		46.5638	158.766	71.9192	21.8182	157.664	109.002	238.495	163.242	136.585	208.281	242.857	116.571	267.495	260.037	254.633	186.946	105.873	248.708	216.822	110.013	271.127	293.236	165.153	310.032	104.253	278.009	156.536	121.898	146.248	73.6698	152.962	348.597	89.1275	144.966	167.089	42.1941	172.816	220.388	127.424	149.584	216.564	418.363
1	1	20	LOC402330	XM_378015.1		similar to chromosome 11 open reading frame2; chromosome 11 open reading frame2		122.861	199.158	166.465	254.545	128.467	17.5182	156.295	152.822	67.1583	96.1997	146.857	96.5714	181.976	91.9826	149.557	166.317	40.7204	39.4675	137.784	75.8344	152.436	139.636	72.6505	150.37	106.425	112.217	51.9567	39.9667	291.405	70.9413	83.1313	249.117	107.383	271.678	290.295	148.523	350.485	170.874	117.452	233.795	92.0019	95.788
1	2	20	LOC402330	XM_378015.1		similar to chromosome 11 open reading frame2; chromosome 11 open reading frame2		103.787	107.714	129.293	224.646	163.504	34.0633	179.45	87.9884	71.696	73.5111	142.286	146.857	192.915	114.357	135.375	134.73	93.3438	201.723	130.307	76.3685	190.836	121.018	76.0296	141.077	65.8824	70.2262	30.6411	40.6328	129.877	34.925	41.8427	237.755	112.752	109.53	135.021	72.5738	341.748	150.485	47.6454	122.992	66.6351	87.8372
1	3	20	SPAG11	NM_016512.2,NM_058200.1,NM_058201.1,NM_058202.1,NM_058203.1,NM_058206.1,NM_058207.1	2717	sperm associated antigen 11		2365.78	2323.7	2087.27	2650.51	3293.43	1695.38	2594.5	3171.06	891.208	1467.95	1458.29	1220.57	2146.43	1922.68	1801.13	1973.25	1766.01	1872.51	1981.31	1544.46	2887.56	2451.78	1376.98	1977.61	4269.32	4820.27	3731.56	3066.11	5867.39	3184.17	2977.49	5048.84	1492.62	2022.01	1745.15	1983.12	2385.44	1832.04	2387.81	2488.64	2366.68	2493.89
1	4	20	SPAG11	NM_016512.2,NM_058200.1,NM_058201.1,NM_058202.1,NM_058203.1,NM_058206.1,NM_058207.1	2717	sperm associated antigen 11		2470.69	2230.58	1908.69	2538.18	2561.56	1077.37	2199.71	3369.03	777.765	1451.16	1864	1436.57	2189.19	1797.39	2236.26	2467.04	1603.13	1606.89	1901.74	1334.58	4775.56	3951.71	1991.97	3115.95	4910.77	4952.76	3320.57	2707.08	5607.64	3307.5	3108.56	5255.28	1503.36	2087.52	2094.51	2124.89	2644.66	2171.84	2397.78	2937.4	3978.8	3722.86
1	5	20	LOC389642	XM_374261.1		LOC389642		678.822	824.123	546.263	698.182	891.484	515.815	642.547	690.014	225.525	500.964	721.714	393.714	527.035	731.386	708.461	525.383	1389.51	1158.34	895.594	1080.37	310.691	627.2	507.286	386.484	579.91	469.864	526.894	550.874	420.191	221.555	708.001	815.795	475.705	629.262	680.169	455.696	1558.25	470.874	463.158	2577.29	767.44	849.598
1	6	20	LOC389642	XM_374261.1		LOC389642		678.822	867.882	592.323	913.939	496.35	256.934	531.404	398.263	141.123	315.372	690.286	313.143	975.513	847.234	767.768	837.389	1722.79	1132.03	1046.73	1274.77	520.727	875.636	546.146	514.467	749.321	542.262	786.012	818.651	774.898	850.75	675.58	542.57	491.812	748.456	710.549	774.684	1890.29	561.165	458.726	2689.2	848.462	1093.42
1	7	20	DEFA3	NM_005217.2	294176	defensin, alpha 3, neutrophil-specific		279.383	482.468	378.182	492.121	534.307	416.545	255.861	307.959	164.265	306.75	335.429	207.429	363.953	292.356	487.994	543.433	375.881	598.904	475.834	316.155	550.4	506.182	238.226	543.189	506.787	446.697	333.056	502.248	721.419	359.618	271.839	620.436	260.94	446.711	513.08	318.987	543.689	343.689	283.657	481.994	272.22	389.588
1	8	20	DEFA3	NM_005217.2	294176	defensin, alpha 3, neutrophil-specific		343.899	474.614	413.737	511.515	282.238	194.647	261.65	318.379	161.997	282.7	326.286	197.714	558.359	405.718	401.612	542.143	366.484	648.395	484.379	283.044	636.509	474.182	198.099	431.257	500.995	581.357	321.066	478.934	691.951	318.145	259.647	629.858	242.685	403.758	411.814	253.165	523.301	413.592	319.114	453.186	231.33	418.741
1	9	20	MGC45780	NM_173833.2	146246	hypothetical protein MGC45780		151.473	475.175	453.333	306.263	521.655	275.426	265.123	231.548	159.728	291.775	326.286	144.571	247.607	287.881	431.91	255.278	317.619	750.509	461.949	194.393	384.582	281.018	160.929	277.93	206.335	250.498	255.787	249.126	630.832	350.887	209.214	509.041	111.678	369.396	443.882	121.519	314.563	340.777	230.471	288.089	189.683	238.145
1	10	20	MGC45780	NM_173833.2	146246	hypothetical protein MGC45780		189.06	567.181	585.051	313.535	386.375	158.637	369.32	207.236	124.334	276.801	396.571	198.857	401.243	460.907	397.744	334.569	283.79	784.338	520.694	242.457	493.382	328.727	271.172	360.718	263.529	335.928	321.732	176.52	707.776	320.327	204.78	550.883	143.893	416.644	315.612	116.456	364.078	496.117	288.089	283.657	269.191	411.548
1	11	20	LOC286046	NM_173683.2	353115	hypothetical protein LOC286046		598.597	766.9	704.646	811.313	909.002	451.582	608.973	840.521	350.766	470.562	498.857	428.571	748.291	571.287	700.725	712.973	541.895	883.32	623.231	387.717	905.891	562.618	294.826	792.819	363.439	351.131	169.858	356.37	1058.12	430.014	312.297	825.494	513.289	884.832	916.456	614.346	856.311	953.398	536.288	1065.93	275.627	219.593
1	12	20	LOC286046	NM_173683.2	353115	hypothetical protein LOC286046		566.059	782.048	650.505	823.434	947.932	433.09	622.865	756.006	321.724	456.495	581.143	486.286	747.794	649.347	603.384	668.493	461.081	755.521	715.087	370.628	890.764	545.745	267.793	726.082	406.154	523.439	191.174	332.39	832.196	391.269	310.634	701.351	541.208	921.342	776.371	528.27	797.087	947.573	613.85	1157.89	280.17	250.26
1	13	20	LOC401443	XM_379545.1		hypothetical gene supported by BC030648		365.778	685.554	596.364	591.515	640.389	426.277	522.142	651.809	168.349	350.312	468	363.429	665.755	441.019	588.558	776.148	433.516	662.177	570.895	355.674	489.309	648.145	322.281	363.675	279.457	249.05	213.156	264.446	648.84	484.038	360.513	532.594	381.208	646.443	609.283	420.253	231.068	307.767	432.133	720.222	172.267	241.174
1	14	20	LOC401443	XM_379545.1		hypothetical gene supported by BC030648		336.045	652.454	709.495	612.525	791.241	543.066	479.305	713.169	229.609	411.571	368	324.571	746.302	559.851	573.731	667.204	583.242	864.526	593.324	359.413	410.182	559.709	331.573	356.917	401.086	577.738	237.136	375.687	556.617	379.263	305.646	517.354	459.597	718.389	575.527	367.932	507.767	493.204	422.161	552.909	240.795	380.88
1	15	20	LOC389637	XM_374255.1		LOC389637		1920.9	2627.77	1904.65	2618.99	3237.96	2880.78	2409.26	3282.2	1169.82	1978.45	1873.71	1576	3167.18	2492.48	2641.1	2964.71	2968.83	3213.78	2765.82	2396.8	3924.36	3511.85	1853.43	2598.52	2593.3	3299.91	2272.77	2902.25	3117.05	1654.57	1360.3	2852.23	2296.91	3105.5	3070.04	3846.41	2656.31	2303.88	2179.5	3113.57	2371.23	3112.54
1	16	20	LOC389637	XM_374255.1		LOC389637		1900.7	2832.54	1958.79	2526.87	3415.09	2600.49	2368.74	3030.97	1295.52	2337.83	1959.43	1699.43	2973.77	2353.26	2067.37	2994.36	3221.3	3610.34	2924.43	2346.06	3119.13	2391.85	1577.61	2421.12	3407.06	3765.43	1773.19	2735.05	3521.96	1936.15	1422.65	2769.1	2049.93	2748.99	3242.19	3984.81	2862.14	2610.68	2041	3437.12	2491.24	2697.59
1	17	20	NAT1	NM_000662.3	458430	N-acetyltransferase 1 (arylamine N-acetyltransferase)		177.84	1128.19	867.879	284.444	328.954	1054.01	1705.35	133.14	349.858	1892.23	1414.86	373.714	413.673	1213.18	1266.72	277.196	251.214	2062.33	2264.35	306.008	289.745	1284.07	1507.5	236.959	541.538	1248.14	648.793	381.682	385.266	532.06	940.492	538.968	213.691	1332.62	1551.05	202.532	264.078	866.019	326.87	58.7258	191.955	2062.66
1	18	20	NAT1	NM_000662.3	458430	N-acetyltransferase 1 (arylamine N-acetyltransferase)		197.475	1481.07	819.394	285.253	233.577	1086.13	1729.67	122.721	333.976	1577.31	1296.57	334.286	354.506	1227.1	1268.65	304.915	203.602	1672.04	2034.18	262.75	306.036	1147.93	1295.88	160.507	571.946	1699.19	1059.78	699.417	334.516	418.554	923.866	585.521	280.268	1343.36	1486.92	128.27	313.592	1201.94	792.244	308.033	235.495	2152.77
1	19	20	LOC286061	XM_209883.3	383002	hypothetical protein LOC286061		465.638	799.439	557.576	746.667	769.83	616.058	326.483	260.492	212.365	399.773	474.286	204	432.07	366.936	581.467	627.881	528.739	716.053	507.343	451.268	404.364	600.436	288.49	388.173	291.041	428.597	281.099	369.026	178.99	214.461	294.839	479.945	490.738	555.168	668.354	585.654	327.184	523.301	454.294	532.964	218.836	344.534
1	20	20	LOC286061	XM_209883.3	383002	hypothetical protein LOC286061		469.565	828.612	651.313	714.343	503.163	392.214	485.094	444.573	216.449	558.593	480.571	221.143	572.778	519.577	529.251	526.672	541.895	562.569	643.525	488.117	559.127	670.255	315.1	385.639	285.249	468.416	289.759	346.378	419.645	458.936	238.31	340.284	380.134	623.893	460.759	521.519	411.65	705.825	398.892	587.258	221.486	352.485
1	21	20	LOC389618	XM_372019.2		similar to FLJ10408 protein		522.861	1031.7	739.394	592.323	1145.5	652.068	635.601	670.333	380.715	505.048	425.714	260	769.173	489.248	529.251	765.834	308.222	743.618	612.55	323.632	873.891	911.127	438.437	841.816	440.181	351.131	312.406	488.926	1184.17	503.138	513.197	1255.28	425.235	658.255	837.131	435.443	837.864	711.65	704.709	1157.89	290.014	552.769
1	22	20	LOC389618	XM_372019.2		similar to FLJ10408 protein		536.325	1087.8	791.919	600.404	901.217	535.28	832.417	628.654	245.037	388.429	438.857	330.857	865.631	434.058	502.176	714.907	337.04	418.481	457.677	201.869	728.436	617.309	428.722	688.49	602.353	435.113	205.162	333.056	870.396	467.121	543.401	1033.6	498.255	985.772	683.544	173.84	878.641	724.272	727.978	1093.63	384.288	581.921
1	23	20	FLJ90724	NM_153692.2	322452	hypothetical protein FLJ90724		786.536	1403.65	1271.11	1252.53	1378.1	1293.43	1280.46	1285.09	437.89	1331.82	1146.29	565.143	1345.43	1118.71	1174.54	1331.18	681.597	1191.54	816.021	533.511	1152	998.982	623.02	1388.38	691.403	694.299	512.24	847.294	1539.43	462.21	381.018	1399.65	721.611	1243.49	1567.93	1049.79	1102.91	1394.17	1006.09	1249.86	516.801	792.428
1	24	20	FLJ90724	NM_153692.2	322452	hypothetical protein FLJ90724		783.731	1366.62	1079.6	1098.99	1177.62	1266.18	1320.98	1134.59	338.514	1300.96	1041.71	574.286	1365.32	1206.71	913.457	1081.06	599.53	841.973	1047.8	573.031	1211.93	996.655	487.856	1104.12	1017.19	878.19	548.21	960.533	1680.76	585.539	356.356	1311.26	781.745	1260.67	1267.51	1048.1	1175.73	1586.41	1083.66	1409.42	577	800
1	25	20	LOC389610	XM_372011.2		similar to HARL2754		332.118	613.745	471.111	419.394	892.457	664.72	512.88	564.978	137.947	290.414	370.286	196	600.124	354.009	469.944	391.297	266.875	480.501	492.39	258.478	1282.33	359.564	363.252	1154.38	319.276	369.231	229.808	281.765	896.589	257.026	280.152	917.215	303.893	497.181	737.553	367.932	584.466	556.311	366.759	638.227	247.231	305.537
1	26	20	LOC389610	XM_372011.2		similar to HARL2754		423.001	645.722	605.253	547.071	604.38	379.562	628.654	690.014	206.92	457.402	340.571	247.429	809.447	529.024	377.115	407.413	303.837	377.76	476.368	277.704	1363.2	453.818	384.794	1375.29	354.751	470.588	335.72	301.749	779.809	219.372	275.165	1031.66	263.087	517.584	718.987	344.304	750.485	867.961	496.399	824.377	246.096	270.705
1	1	21	LOC392184	XM_373236.1		similar to chromosome 11 open reading frame2; chromosome 11 open reading frame2		93.1276	79.6634	155.152	184.242	165.45	37.9562	103.039	42.8365	64.4356	86.6704	119.429	98.2857	125.792	87.5078	157.293	129.573	121.535	210.493	104.139	99.8665	104.145	123.345	90.3907	113.622	94.8416	162.172	92.5895	73.2723	118.963	67.1214	55.698	96.4323	41.8792	9.66443	224.473	87.7637	114.563	116.505	68.6981	101.939	106.01	148.793
1	2	21	LOC392184	XM_373236.1		similar to chromosome 11 open reading frame2; chromosome 11 open reading frame2		61.1501	90.8836	206.061	168.889	125.547	-11.6788	121.563	69.4645	53.9989	75.7799	103.429	111.429	194.406	130.764	152.78	165.028	124.667	194.205	186.916	113.752	87.2727	97.1636	67.5818	99.6832	73.8462	101.357	87.9267	54.6211	72.5784	24.5566	25.2165	39.3488	91.2752	52.6174	99.5781	33.7553	94.1748	78.6408	18.8366	28.8089	77.6148	140.085
1	3	21	C8orf2	NM_007175.4	125849	chromosome 8 open reading frame 2		87.5175	89.2006	58.1818	129.293	134.307	-36.983	91.4616	54.4139	70.3347	98.9223	155.429	114.857	167.557	138.72	201.773	201.128	195.458	305.09	287.85	123.899	67.4909	111.127	35.4805	51.5312	141.176	206.335	91.9234	149.875	34.925	44.2019	67.8905	105.023	74.094	142.819	33.7553	54.0084	83.4951	72.8155	2710.25	7044.88	129.863	179.082
1	4	21	C8orf2	NM_007175.4	125849	chromosome 8 open reading frame 2		98.1767	45.4418	64.6465	98.5859	146.959	-7.78589	101.881	63.6758	78.0488	147.93	166.286	83.4286	221.753	153.636	200.483	237.873	200.47	278.778	219.493	135.648	41.8909	51.7818	40.9715	61.6684	123.077	155.656	59.2839	68.6095	40.9277	45.839	57.0835	106.962	97.7181	140.671	121.519	72.5738	46.6019	13.5922	35.4571	76.4543	128.727	237.009
1	5	21	LOC286135	XM_379573.1		hypothetical protein LOC286135		504.348	1242.64	1104.65	583.434	631.63	727.981	1024.6	468.886	152.921	643.902	742.857	239.429	597.141	424.612	790.975	803.223	562.569	1227.25	650.467	288.385	387.491	1124.65	508.976	236.114	550.95	530.679	398.335	420.983	537.517	857.299	495.185	528.992	235.168	626.04	1014.35	420.253	301.942	679.612	453.186	334.626	171.888	438.05
1	6	21	LOC286135	XM_379573.1		hypothetical protein LOC286135		515.568	1407.57	1166.06	635.96	509.976	521.655	751.375	312.59	193.761	634.373	678.857	192	836.296	676.694	770.346	778.727	533.125	1158.97	654.74	328.972	478.836	1452.22	522.492	287.223	751.493	746.425	395.004	667.444	667.394	924.42	419.259	325.043	326.443	1064.16	987.342	356.118	370.874	1063.11	530.748	435.457	163.559	603.881
1	7	21	LOC389629	XM_374250.1		LOC389629		22.4404	12.3422	45.2525	58.1818	101.217	-11.6788	70.6223	10.4197	27.2263	39.0244	49.1429	66.2857	94.4686	108.888	129.573	51.5713	55.7557	143.461	20.2937	30.9746	-12.8	-15.7091	16.4731	31.679	34.0271	0	67.9434	79.9334	-3.81992	5.45703	36.8549	40.7343	31.1409	59.0604	54.0084	-8.43882	0.970874	35.9223	21.0526	-16.6205	110.554	140.085
1	8	21	LOC389629	XM_374250.1		LOC389629		31.9776	25.8065	38.7879	44.4444	66.18	32.1168	57.8871	-1.15774	7.71412	75.3261	62.8571	81.7143	77.0665	80.0497	117.325	123.127	49.491	115.27	81.1749	67.8238	-4.07273	59.9273	5.91341	20.2746	5.06787	87.6018	28.6428	48.6261	21.8281	5.45703	15.5178	36.5778	26.8456	31.1409	116.456	15.1899	-17.4757	6.79612	37.6731	8.86427	79.1292	101.467
1	9	21	LOC286129	XM_209910.5	520952	similar to chromosome 15 open reading frame 2		479.663	618.233	547.879	676.364	902.19	390.268	443.415	492.041	166.988	323.539	561.714	313.143	559.354	384.338	553.102	564.706	412.216	527.486	351.402	269.159	539.927	468.364	252.587	505.597	325.792	282.353	200.5	245.129	702.865	438.199	348.32	577.485	198.658	371.544	637.975	361.181	366.019	225.243	283.657	405.54	160.53	321.06
1	10	21	LOC286129	XM_209910.5	520952	similar to chromosome 15 open reading frame 2		536.325	527.91	529.293	651.313	606.326	135.28	468.886	454.993	166.081	300.851	352.571	214.286	594.158	457.924	578.888	680.741	271.261	431.637	418.158	246.195	742.4	553.309	243.717	431.679	313.484	296.833	172.523	229.142	879.673	479.127	277.104	584.69	398.389	632.483	732.489	340.928	502.913	485.437	423.269	637.119	204.827	291.529
1	11	21	LOC401447	XM_376741.1		similar to ubiquitin-specific protease 17-like protein		555.961	794.951	707.071	762.02	680.292	553.771	564.978	376.266	440.159	474.192	592.571	536.571	865.631	727.408	749.073	828.364	578.857	614.565	644.593	451.802	543.418	704.582	306.23	461.668	653.756	532.127	319.067	620.816	610.095	550.068	287.634	592.172	389.799	758.121	820.253	541.772	627.184	792.233	567.313	637.119	188.926	446.001
1	12	21	LOC401447	XM_376741.1		similar to ubiquitin-specific protease 17-like protein		506.031	739.972	663.434	753.939	687.105	488.564	774.53	478.148	390.698	525.922	556	534.857	903.418	730.889	830.943	937.309	556.304	700.392	669.159	443.792	758.691	784.873	465.47	604.435	703.71	577.014	340.383	441.632	629.741	542.974	296.224	587.461	470.336	984.698	1044.73	545.148	781.553	983.495	621.607	744.598	266.162	482.347
1	13	21	LOC401456	XM_379562.1		LOC401456		236.185	320.898	468.687	643.232	495.377	300.73	705.065	395.948	167.442	281.792	222.286	282.286	396.271	326.165	353.263	398.388	448.551	626.468	361.015	268.625	253.091	337.455	201.478	277.93	220.814	299.729	186.511	319.734	552.797	308.322	227.225	522.619	233.02	341.477	519.831	508.017	218.447	246.602	305.817	476.454	199.148	265.405
1	14	21	LOC401456	XM_379562.1		LOC401456		466.76	493.689	402.424	687.677	396.107	282.238	321.852	345.007	196.483	291.775	352.571	205.143	382.846	443.505	480.258	435.778	410.963	533.125	387.183	288.919	235.055	367.127	234.424	277.508	301.9	369.231	241.799	325.062	474.216	302.865	275.165	539.799	356.51	510.067	400	487.764	463.107	586.408	365.651	366.759	223.379	297.586
1	15	21	LOC389639	XM_374258.1		LOC389639		258.065	946.985	727.273	431.515	601.46	828.224	621.708	468.886	234.6	949.745	934.286	318.286	891.485	930.267	948.268	962.45	491.778	1140.8	1096.4	516.422	865.745	1643.64	948.258	866.737	616.833	1169.23	977.186	744.047	960.982	1036.83	801.386	1028.61	454.228	1300.4	1279.32	639.662	616.505	780.583	663.712	638.227	589.872	1338.76
1	16	21	LOC389639	XM_374258.1		LOC389639		296.774	958.766	806.465	513.939	761.071	883.698	802.315	495.514	238.684	962.45	877.714	258.857	1033.19	939.714	1127.48	1037.87	574.471	1109.48	1346.33	575.167	982.109	1911.85	726.927	588.384	794.208	1473.3	1163.03	798.002	711.05	921.692	889.228	1233.11	438.121	1239.19	1328.27	661.603	680.583	1110.68	806.648	886.427	589.872	1313.01
1	17	21	LOC389638	XM_374256.1		LOC389638		659.187	1067.6	703.03	981.01	1137.71	804.866	887.988	915.774	456.495	645.718	608.571	472	715.475	541.952	906.366	1075.91	675.959	731.088	801.602	742.323	1074.04	1254.4	638.226	910.243	715.294	761.629	477.602	572.19	1126.88	663.029	597.714	1052.16	513.289	686.174	756.118	813.502	774.757	729.126	479.778	802.216	525.509	840.89
1	18	21	LOC389638	XM_374256.1		LOC389638		641.795	944.18	700.606	979.394	1031.63	885.645	791.896	782.634	400.681	565.854	659.429	441.143	633.934	452.952	781.95	969.541	790.603	802.506	785.581	624.299	1068.8	1186.91	582.893	721.436	811.584	893.394	482.265	730.058	1173.81	730.696	665.882	1148.6	558.389	920.268	897.89	832.068	921.359	963.107	639.335	1226.59	495.977	920.776
1	19	21	LOC392182	XM_373234.1		similar to demidefensin 3		277.7	484.712	402.424	454.141	551.825	497.324	397.106	394.79	162.45	313.556	413.714	225.143	383.344	322.685	434.488	296.535	454.816	665.936	498.264	384.513	594.036	759.855	309.187	351.848	374.299	577.738	364.363	509.575	556.617	416.917	342.778	645.93	188.993	296.376	511.392	315.612	244.66	235.922	219.391	298.061	499.006	791.292
1	20	21	LOC392182	XM_373234.1		similar to demidefensin 3		306.311	614.306	425.859	623.03	584.915	441.849	600.868	324.168	175.61	438.798	467.429	240	492.728	289.869	379.694	611.765	500.548	821.926	570.36	387.183	508.509	640.582	465.048	537.698	417.738	671.131	428.31	568.193	542.428	366.712	278.213	515.414	256.644	316.779	411.814	259.916	414.563	494.175	284.765	506.371	487.269	833.318
1	21	21	LOC169355	NM_194294.1	356236	hypothetical protein LOC169355		301.823	632.819	440.404	487.273	673.479	543.066	673.806	560.347	314.464	790.471	623.429	317.714	911.871	579.242	625.947	856.728	345.184	645.889	633.378	308.678	378.182	395.055	353.115	572.756	448.869	797.104	338.385	303.747	439.291	349.795	285.972	481.053	293.154	387.651	688.608	474.262	499.029	661.165	238.227	453.186	328.254	521.723
1	22	21	LOC169355	NM_194294.1	356236	hypothetical protein LOC169355		253.015	515.568	408.889	439.596	697.81	618.978	448.046	494.356	324.447	824.504	563.429	310.286	638.409	490.74	491.861	675.584	409.084	560.689	491.322	288.385	542.836	545.745	248.363	462.513	365.611	590.045	346.378	377.685	395.634	379.809	227.503	410.391	362.953	643.221	528.27	421.941	433.981	592.233	247.091	470.914	223.379	486.891
1	23	21	LOC392208	XM_373246.1		similar to Ac2-210		6739.97	12245.2	13684	9861.82	54440.9	10273.5	8496.67	41851.2	17370.8	11656.9	12078.9	18603.4	27261.7	14104.2	16522.8	22065.4	6834.14	17480.3	16024.6	8204.54	37680.9	5725.09	6656.39	27244.4	37602.2	10463.7	4985.85	31196	25493.6	5436.83	6969.17	17700.6	6806.98	9185.5	22692	17976.4	21204.9	11639.8	6362.33	18883.1	22195.2	9002.56
1	24	21	LOC392208	XM_373246.1		similar to Ac2-210		6889.76	12084.7	13063.4	10427.5	40977.1	8600.49	11131.7	43296.1	17221.1	10718.5	12414.9	20834.3	28942.7	15482.9	18171.2	22242.7	10069.2	19477.5	17315.9	9048.87	34486.1	5444.07	6711.72	27283.2	39902.3	8383.71	4297.75	33891.8	27057.6	5274.76	6952.82	17756.6	11043.2	15599.5	22342.6	17242.2	19791.3	10896.1	8311.36	25042.7	21334.2	9564.03
1	25	21	LOC286140	XM_209913.3	216354	similar to ring finger protein 5		304.067	838.71	625.455	340.202	655.961	800	1013.02	533.719	262.28	804.084	670.857	323.429	1019.76	900.932	890.25	818.05	245.576	632.733	500.401	230.708	320.582	899.491	565.153	531.362	615.385	800	376.353	562.864	510.232	405.457	463.318	620.991	233.02	667.919	1037.97	371.308	435.922	591.262	355.679	356.787	350.213	776.148
1	26	21	LOC286140	XM_209913.3	216354	similar to ring finger protein 5		298.457	775.877	851.717	362.02	550.852	683.212	1022.29	732.851	300.851	745.547	720.571	437.714	1093.85	919.329	836.1	716.841	204.229	558.81	582.644	288.385	413.091	687.709	557.55	602.746	778.281	848.507	432.306	413.655	577.353	605.73	414.271	679.737	353.289	1022.28	1097.05	465.823	641.748	951.456	611.634	617.175	355.892	728.822
1	1	22	RCP	NM_025151.2	96125	Rab coupling protein		171.669	198.036	161.616	235.152	346.472	177.129	158.611	301.013	111.174	132.501	141.714	140	188.937	125.792	187.591	237.228	181.676	339.546	202.403	137.25	171.055	251.345	141.499	149.947	170.86	265.701	111.907	175.187	361.255	169.168	142.432	387.392	185.772	275.973	219.409	195.781	161.165	161.165	93.0748	222.715	151.822	140.464
1	2	22	RCP	NM_025151.2	96125	Rab coupling protein		168.864	262.553	225.455	302.222	232.603	23.3577	224.602	245.441	133.863	100.284	116	154.857	229.211	166.563	184.367	287.51	202.349	414.096	171.963	160.214	256.582	308.945	122.914	187.54	174.48	265.701	95.9201	100.583	419.1	148.977	136.335	350.537	147.114	64.4295	290.295	200.844	229.126	173.786	190.582	202.77	107.525	204.827
1	3	22	LOC389632	XM_374251.2		LOC389632		595.792	816.83	811.313	918.788	1165.94	612.165	564.978	687.699	424.731	311.288	398.857	315.429	871.1	405.718	486.06	562.772	644.636	1096.32	755.674	545.794	1024.58	885.527	464.625	825.766	533.575	780.452	250.458	322.398	1008.46	651.023	417.873	1281.33	411.275	700.134	995.781	619.409	950.485	625.243	414.404	965.097	349.077	465.689
1	4	22	LOC389632	XM_374251.2		LOC389632		679.383	933.52	774.141	950.303	1066.67	534.307	735.166	930.825	299.943	300.851	514.286	582.857	1052.08	690.615	743.272	970.185	706.656	1090.05	634.98	538.852	1120	1042.04	520.38	802.957	498.1	725.43	229.808	387.677	1266.58	725.784	485.764	1209.28	556.242	895.57	744.304	658.228	1221.36	815.534	361.219	1162.33	336.583	621.297
1	5	22	LOC392191	XM_373241.1		similar to beta-1,4-mannosyltransferase; beta-1,4 mannosyltransferase		273.212	648.527	517.172	416.162	433.09	446.715	409.841	318.379	128.417	291.775	350.286	184.571	427.098	362.958	444.803	409.992	403.446	805.012	370.093	199.199	541.673	578.909	322.281	399.155	384.434	447.421	259.117	305.745	556.071	456.207	346.657	552.546	264.161	506.846	504.641	253.165	350.485	623.301	137.396	135.18	224.515	450.544
1	6	22	LOC392191	XM_373241.1		similar to beta-1,4-mannosyltransferase; beta-1,4 mannosyltransferase		315.849	686.676	655.354	482.424	477.859	434.063	394.79	245.441	111.628	287.238	400	158.857	541.454	449.969	388.074	427.397	388.41	664.683	417.623	246.729	318.255	317.673	267.793	327.772	531.403	527.059	283.097	433.639	481.31	471.487	303.706	489.92	205.101	518.658	452.321	344.304	343.689	547.573	391.136	546.26	168.481	423.663
1	7	22	DUB3	NM_201402.1		deubiquitinating enzyme 3		57.784	55.54	69.4949	98.5859	114.842	-38.9294	112.301	-10.4197	33.1254	54.9064	78.8571	60.5714	129.77	97.4518	125.705	74.7784	104.62	179.796	70.494	51.2684	61.0909	-30.8364	11.8268	45.6177	85.4299	34.0271	13.9883	88.5928	76.9441	33.2879	32.6983	95.3239	50.4698	18.255	183.966	47.2574	-1.94175	-13.5922	44.3213	6.6482	60.956	115.097
1	8	22	DUB3	NM_201402.1		deubiquitinating enzyme 3		19.6353	38.1487	75.1515	98.5859	132.36	40.8759	141.245	33.5745	38.5706	111.174	48.5714	45.7143	140.211	82.0385	76.0677	105.077	95.2232	139.702	37.9172	37.9172	64	58.1818	30.4118	38.0148	94.8416	38.371	18.6511	66.6112	60.573	24.5566	30.2044	56.5293	73.0201	46.1745	91.1392	21.9409	-36.8932	-30.0971	-13.2964	24.3767	7.95078	73.4501
1	9	22	DEFB105	NM_152250.1	381378	defensin, beta 105		132.959	157.083	155.152	261.818	315.328	97.3236	259.334	273.227	93.0233	116.166	170.286	173.714	188.44	157.613	202.417	250.766	252.467	259.358	231.242	217.356	195.491	190.836	123.759	262.724	110.045	158.552	89.259	257.785	272.306	144.065	110.01	317.007	149.262	123.49	185.654	138.397	132.039	97.0874	103.047	191.69	207.856	216.943
1	10	22	DEFB105	NM_152250.1	381378	defensin, beta 105		156.522	207.574	240.808	222.222	352.311	52.5547	182.923	245.441	125.241	150.199	135.429	154.857	236.172	174.518	252.699	268.815	264.996	260.611	233.378	216.288	352.582	198.4	103.062	313.833	180.271	146.968	81.9317	178.518	344.884	197.544	133.287	330.031	170.738	200.805	86.0759	92.827	303.883	183.495	139.612	173.961	233.98	196.119
1	11	22	LOC402326	XM_378009.1		similar to hypothetical protein		607.574	718.654	747.475	960	1123.11	387.348	501.302	706.223	296.767	305.842	395.429	380	612.057	312.244	513.135	711.684	355.208	474.236	540.988	450.734	1142.11	812.8	339.599	837.592	351.131	409.05	222.481	309.742	982.81	385.812	365.223	1199.58	293.154	452.081	707.173	656.54	784.466	695.146	390.028	816.62	255.561	244.203
1	12	22	LOC402326	XM_378009.1		similar to hypothetical protein		754.558	985.133	841.212	947.071	786.375	345.499	453.835	661.071	318.094	391.151	447.429	344	723.431	450.466	530.54	736.825	543.148	842.6	507.877	310.28	1147.93	753.455	435.058	930.095	362.715	323.62	221.815	252.456	1101.77	474.761	299.273	1183.51	446.711	653.96	590.717	631.224	501.942	594.175	499.723	919.668	300.994	327.496
1	13	22	DEFA1	NM_004084.2	511887	defensin, alpha 1, myeloid-related sequence		272.651	477.98	389.495	480.808	509.002	327.007	193.343	165.557	165.173	273.171	338.286	205.143	397.265	276.445	453.183	361.644	334.534	511.825	629.64	327.37	517.236	507.345	193.453	486.167	281.629	210.679	176.52	422.981	523.874	350.341	243.298	597.714	142.819	285.638	501.266	275.105	292.233	224.272	231.579	222.715	196.876	356.271
1	14	22	DEFA1	NM_004084.2	511887	defensin, alpha 1, myeloid-related sequence		263.675	517.812	421.818	525.253	458.394	241.363	325.326	304.486	135.224	258.196	260.571	178.857	450.466	405.718	350.04	492.506	355.208	642.756	581.041	281.442	597.527	514.327	224.71	442.239	523.439	498.824	369.692	399.667	668.486	400	215.31	599.099	241.611	332.886	562.025	239.662	233.981	311.65	192.798	249.307	186.275	314.245
1	15	22	LOC401442	XM_379543.1		hypothetical gene supported by BC028401		356.802	719.215	626.263	699.798	841.849	449.635	324.168	343.849	161.543	322.178	209.143	118.857	473.337	331.137	349.396	424.819	321.378	668.442	498.798	239.252	604.509	555.055	199.789	521.225	380.814	411.946	239.134	263.114	684.857	315.962	179.009	611.569	251.275	493.96	713.924	312.236	430.097	339.806	527.424	940.72	154.472	232.844
1	16	22	LOC401442	XM_379543.1		hypothetical gene supported by BC028401		461.711	810.098	559.192	614.949	418.491	274.453	628.654	580.029	177.425	316.733	297.714	148	479.304	375.886	471.878	550.524	322.005	548.16	414.419	227.503	683.055	585.309	285.533	578.247	427.149	545.158	183.181	225.146	617.735	299.045	177.624	626.81	335.034	656.107	580.591	320.675	711.65	504.854	325.762	563.989	176.432	184.004
1	17	22	C8orf15	NM_175076.1	190008	chromosome 8 open reading frame 15		304.628	426.928	382.222	491.313	772.749	161.557	258.177	486.252	199.206	274.078	234.857	216	474.332	305.283	366.156	469.944	392.169	568.207	433.645	322.029	638.836	306.618	166.42	571.489	585.701	340.271	243.797	678.768	349.795	209.004	146.311	397.09	206.174	249.128	455.696	445.57	464.078	270.874	190.582	396.676	388.831	325.225
1	18	22	C8orf15	NM_175076.1	190008	chromosome 8 open reading frame 15		291.725	247.966	339.394	500.202	612.165	123.601	282.489	404.052	243.222	297.221	242.857	213.143	458.421	315.227	331.346	522.804	360.219	553.798	465.688	336.449	626.618	248.436	187.117	572.334	557.466	453.937	268.443	726.728	480.764	165.348	129.962	351.922	435.973	323.221	418.565	521.519	520.388	311.65	226.039	620.499	297.965	262.376
1	19	22	LOC286040	XM_209870.5		similar to FLJ10408 protein		851.613	1553.44	1301.82	1121.62	982.968	700.73	709.696	575.398	217.811	521.384	571.429	157.143	683.654	436.544	673.65	633.038	503.054	783.085	1099.07	545.794	1188.07	1741.38	836.748	908.131	579.91	689.231	504.913	359.7	1000.27	1016.1	787.807	1080.98	383.356	702.282	1281.01	484.388	307.767	228.155	491.967	450.97	400.947	707.998
1	20	22	LOC286040	XM_209870.5		similar to FLJ10408 protein		884.151	1564.66	1259.8	1067.47	754.258	564.477	766.425	561.505	237.777	763.244	348	207.429	509.633	317.216	627.881	555.036	585.748	815.662	711.883	433.111	626.618	869.236	818.585	805.913	680.543	902.805	546.211	505.579	1230.56	1075.03	735.989	1265.81	369.396	932.081	771.308	381.435	592.233	862.136	432.133	668.144	444.108	747.373
1	21	22	LOC402332	XM_378018.1		similar to chromosome 11 open reading frame2; chromosome 11 open reading frame2		109.397	54.418	87.2727	207.677	165.45	42.8224	180.608	57.8871	61.713	129.779	108	80.5714	124.301	94.4686	134.085	143.11	62.0204	75.8027	131.909	48.0641	42.4727	-3.49091	29.5671	78.9863	82.5339	6.51584	20.6495	13.3222	11.4598	-4.36562	-13.301	15.5178	83.7584	142.819	121.519	54.0084	200	82.5243	29.9169	141.828	68.5282	79.8864
1	22	22	LOC402332	XM_378018.1		similar to chromosome 11 open reading frame2; chromosome 11 open reading frame2		63.9551	17.3913	130.909	231.111	166.423	19.4647	78.7265	40.521	45.831	45.831	91.4286	80	162.585	92.4798	92.1837	136.664	64.5262	70.7909	88.1175	63.0174	3.49091	3.49091	19.0074	45.6177	52.8507	52.8507	11.99	57.9517	3.81992	-34.925	-17.7347	12.4697	94.4966	65.5034	72.5738	20.2532	136.893	47.5728	26.5928	69.8061	95.4094	113.961
1	23	22	LOC389644	XM_372036.1		similar to 60S ribosomal protein L5		1726.23	2903.79	3036.77	2646.46	16561.6	2280.29	2126.77	16929.7	3285.31	2729.89	2762.29	3642.29	7591.3	3848.85	3426.27	6637.23	2103.05	4650.9	4293.72	1530.57	8936.15	1538.33	2133.47	18970.6	9809.95	2056.83	1573.36	8602.83	5424.28	1159.07	2058.33	10014.5	1898.52	4361.88	5453.16	2578.9	6611.65	3184.47	2042.11	6536.29	8122.67	3061.05
1	24	22	LOC389644	XM_372036.1		similar to 60S ribosomal protein L5		1686.96	2773.63	2807.27	2700.61	16565.5	2207.3	2364.11	19293.8	3459.1	2522.52	2581.14	4133.14	7381.98	3528.65	3241.26	5444	1688.96	4712.29	3934.31	1523.63	9933.38	1734.4	2175.29	17604.6	10144.4	2499.91	1486.76	10760.4	5225.1	1096.86	1742.71	9162.18	1595.7	4382.28	6021.94	2786.5	6116.5	2987.38	1908.03	6733.52	7288.22	2735.07
1	25	22	LOC392192	XM_373242.1		similar to 60S ribosomal protein L10 (QM protein homolog)		4752.31	7873.21	9186.26	6049.29	32882.7	7316.79	6864.25	21609.3	7253.09	6899.6	9060.57	9737.14	19162.7	7399.38	9545.85	12984.4	2897.42	4709.79	11108.7	2739.65	10865.5	4098.33	3994.93	15115.1	14848.9	5978.64	4784.68	10410	17591.3	3342.43	4274.33	17897.3	6315.17	11437.3	17816	8222.78	17160.2	8721.36	7586.7	19675.3	11454.4	3742.17
1	26	22	LOC392192	XM_373242.1		similar to 60S ribosomal protein L10 (QM protein homolog)		4880.22	7627.49	9061.01	5663.84	33777.1	6233.58	9911.43	32160.9	8208.28	6938.63	7174.29	8624.57	18537.2	7494.34	8770.35	13879.1	2249.65	3463.74	11759.1	2968.76	13613.4	4450.33	4279.2	14145.7	15350.6	5574.66	5839.8	10671.8	16495.5	3392.63	4064.01	17950.3	5962.95	11221.5	17576.4	8315.61	15158.3	7966.99	7383.93	17625.5	9349.74	3722.1
1	1	23	LOC392197	XM_373243.1		similar to deubiquitinating enzyme 3		144.18	291.164	239.192	207.677	357.178	243.309	91.4616	114.616	67.612	94.3846	111.429	82.2857	178.496	120.82	141.176	156.003	98.3555	95.2232	179.973	93.992	221.091	258.909	147.835	144.879	133.937	144.072	84.5962	93.9217	214.461	164.802	121.649	219.467	95.5705	154.631	135.021	55.6962	219.417	233.981	42.1053	165.097	84.0511	162.423
1	2	23	LOC392197	XM_373243.1		similar to deubiquitinating enzyme 3		98.1767	207.574	269.899	245.657	267.64	88.5645	141.245	91.4616	67.612	99.3761	106.286	97.1429	184.462	128.278	135.375	145.044	193.579	238.684	237.65	112.15	239.709	245.527	108.976	151.637	220.814	265.701	59.2839	93.9217	326.33	179.536	122.48	273.779	107.383	78.3893	143.46	48.9451	167.961	172.816	66.482	110.803	96.1666	166.966
1	3	23	LOC389623	XM_374247.1		LOC389623		304.628	440.954	407.273	486.465	613.139	237.47	421.418	453.835	267.272	334.43	461.714	414.857	788.564	482.287	663.981	819.339	468.598	623.962	535.648	335.381	535.273	389.818	188.807	302.429	291.041	600.181	341.715	371.024	651.023	434.379	201.732	612.955	405.906	464.966	496.203	374.684	631.068	526.214	467.59	763.435	220.35	317.274
1	4	23	LOC389623	XM_374247.1		LOC389623		236.185	673.212	452.525	505.051	682.238	229.684	549.928	442.258	219.172	366.194	382.286	396.571	661.28	494.717	569.863	642.063	508.066	717.933	546.328	375.434	556.8	429.382	195.565	448.997	427.149	582.081	329.725	425.645	699.045	308.868	318.393	709.11	263.087	447.785	509.705	354.43	713.592	533.981	447.645	862.05	254.804	436.914
1	5	23	LOC389649	XM_372037.2		LOC389649		571.108	877.98	580.202	724.848	718.248	387.348	671.491	495.514	164.719	231.424	325.714	254.286	644.873	410.69	541.499	730.379	665.936	867.659	569.826	397.864	769.164	625.455	289.335	495.037	525.611	485.792	313.072	600.167	897.135	472.033	359.127	669.207	368.322	512.215	570.464	427.004	912.621	675.728	394.46	954.017	228.301	374.065
1	6	23	LOC389649	XM_372037.2		LOC389649		654.137	853.857	670.707	731.313	731.873	495.377	612.446	444.573	201.021	294.952	455.429	329.143	640.398	394.282	542.788	783.884	517.463	655.912	499.332	316.689	631.855	592.873	253.432	538.965	499.548	569.774	430.308	542.881	982.265	539.154	335.296	766.747	329.664	514.362	626.16	415.19	697.087	571.845	500.831	961.773	289.257	352.106
1	7	23	LOC389635	XM_374253.1		LOC389635		385.975	235.063	273.131	751.515	345.499	8.75912	279.016	247.757	163.812	135.224	200	204	504.661	234.183	257.857	396.454	457.322	382.772	257.41	261.148	541.673	249.018	176.135	632.313	288.869	226.606	182.515	305.745	628.649	263.574	161.552	652.303	271.678	165.369	256.54	232.911	400	117.476	154.017	433.241	336.583	247.61
1	8	23	LOC389635	XM_374253.1		LOC389635		566.62	286.115	226.263	787.879	396.107	-2.91971	306.802	181.766	168.349	222.802	200	238.857	474.332	205.842	236.583	381.628	336.413	241.19	204.005	215.754	419.491	168.727	154.593	612.038	284.525	184.615	191.84	319.067	683.765	150.068	137.167	641.773	192.215	133.154	278.481	140.084	278.641	24.2718	77.5623	415.512	309.702	284.335
1	9	23	LOC203069	XM_114618.5	300861	hypothetical protein LOC203069		3121.46	3731.28	3453.74	4251.31	4521.65	2808.76	2426.63	2952.24	1182.98	1500.17	2022.86	1584.57	3191.05	1793.41	2977.6	3778.24	2500.86	3276.43	4075.83	2538.85	3726.55	2893.96	1463.99	3253.64	4483.62	4047.06	2242.13	2245.46	4576.81	2370.53	1772.91	4412.89	2459.06	3019.6	4371.31	3470.04	2655.34	2841.75	1845.98	4070.91	1831.71	2613.54
1	10	23	LOC203069	XM_114618.5	300861	hypothetical protein LOC203069		3364.94	3706.59	3272.73	4116.36	2695.86	1606.81	2197.4	2758.9	1819.17	2110.04	2008.57	1653.14	4193.41	2430.83	1541.34	1890.73	3487.55	3173.69	4203.47	2549.53	3215.13	2287.13	1548.05	3125.66	4245.43	4313.48	2547.21	2581.85	4869.3	2547.34	1766.26	4122.76	2638.39	3656.38	2767.93	1370.46	2645.63	2574.76	2000	4258.17	1824.51	2983.81
1	11	23	MGC33309	NM_152413.1	121301	hypothetical protein MGC33309		130.154	111.08	122.02	240.808	154.745	-90.5109	214.182	55.5716	195.122	181.055	182.286	264.571	281.914	177.999	224.98	346.817	174.158	211.12	219.493	189.586	113.455	31.4182	81.0982	206.969	203.439	175.928	105.246	274.438	177.899	74.2156	83.1313	294.008	86.9799	147.114	160.338	82.7004	126.214	33.9806	93.0748	141.828	111.69	270.705
1	12	23	MGC33309	NM_152413.1	121301	hypothetical protein MGC33309		56.662	113.885	180.202	207.677	140.146	-127.494	125.036	42.8365	211.458	185.139	180.571	316	243.63	178.496	216.6	234.649	178.543	327.643	249.933	160.748	115.782	29.0909	44.773	112.777	95.5656	92.6697	80.5995	153.206	128.24	54.0246	46.5535	223.069	93.4228	93.4228	123.207	45.5696	44.6602	-62.1359	75.3463	93.0748	145.764	254.804
1	13	23	LOC389634	XM_374252.1		LOC389634		1532.12	2405.61	1407.68	1417.37	1553.28	1300.24	1149.64	875.253	482.36	868.52	970.857	655.429	1353.88	1305.16	1398.23	1335.7	1152.7	1475.33	1634.71	983.712	1007.71	962.909	880.253	1165.79	1425.52	1653.57	650.125	580.849	1776.26	1579.81	1219.81	1624.66	790.336	1451.81	1370.46	911.392	1106.8	1270.87	1110.25	1195.57	1318.32	1313.39
1	14	23	LOC389634	XM_374252.1		LOC389634		1329.03	2326.51	1640.4	1541.01	1473.48	1052.07	1487.7	1052.39	441.066	858.99	1032	710.857	1277.81	1214.17	1484.61	1284.77	1213.47	1730.93	1839.79	947.931	1088	1309.09	838.437	1006.55	1786.79	2022.81	1418.82	1187.68	1888.68	1912.14	1064.36	1747.97	687.248	1518.39	1491.98	950.211	1172.82	1451.46	1090.3	1216.62	1239.19	1840.42
1	15	23	LOC389636	XM_374254.1		LOC389636		359.046	638.429	374.141	607.677	567.397	314.355	364.689	261.65	194.668	372.547	295.429	313.143	458.919	309.758	451.894	609.186	499.295	497.416	502.537	395.728	407.855	421.818	196.832	425.343	461.9	319.276	193.172	467.61	732.333	421.282	231.936	675.857	173.96	366.174	320.675	291.983	342.718	268.932	166.205	388.92	251.018	360.057
1	16	23	LOC389636	XM_374254.1		LOC389636		366.339	623.282	483.232	508.283	202.433	237.47	395.948	362.373	201.021	323.993	297.714	262.857	444.002	278.931	399.678	603.384	547.533	562.569	433.111	464.085	648.145	543.418	242.45	525.449	414.842	378.643	200.5	377.019	472.033	323.056	223.623	634.569	241.611	527.248	433.755	293.671	644.66	364.078	294.737	581.717	218.836	330.147
1	17	23	LOC401441	XM_379541.1		hypothetical gene supported by AK127852		218.794	290.042	239.192	317.576	417.518	95.3771	197.974	165.557	194.668	226.886	255.429	227.429	326.165	225.73	328.122	329.412	370.869	424.119	262.216	251.535	316.509	225.745	68.4266	215.839	307.692	230.226	128.56	213.156	319.236	138.063	93.3841	233.322	226.577	321.074	180.591	246.414	416.505	242.718	240.443	380.055	154.851	157.123
1	18	23	LOC401441	XM_379541.1		hypothetical gene supported by AK127852		262.553	244.6	218.182	372.525	457.421	36.983	306.802	186.397	186.954	186.954	248	260	327.657	219.764	202.417	337.792	244.949	350.822	233.912	271.829	297.309	225.745	97.9937	313.411	269.321	263.529	185.845	211.823	222.647	100.955	73.4326	312.297	158.926	335.034	286.92	259.916	502.913	225.243	101.939	437.673	174.16	208.613
1	19	23	LOC157570	XM_088331.6	99480	hypothetical protein LOC157570		-40.3927	-16.2693	29.899	30.7071	-35.0365	-198.54	35.89	-129.667	39.0244	36.3018	21.7143	42.2857	69.1112	16.9049	103.787	72.8445	38.2146	160.376	41.6555	28.3044	-0.581818	109.382	34.2133	-2.11193	111.493	13.7557	7.99334	70.6078	-38.1992	50.7503	29.9273	1.10842	-2.14765	50.4698	-79.3249	-82.7004	-42.7184	-38.835	16.6205	-42.1053	35.5892	59.4416
1	20	23	LOC157570	XM_088331.6	99480	hypothetical protein LOC157570		-58.345	-51.6129	23.4343	-2.42424	-73.9659	-207.299	74.0955	-138.929	34.0329	30.8565	26.8571	33.1429	66.6252	10.9385	48.9927	84.448	15.0352	39.4675	47.53	30.4406	-12.2182	15.1273	8.02534	-40.1267	89.0498	36.1991	-17.3189	41.2989	-92.7694	31.6508	27.7104	-30.4815	-50.4698	-56.9128	-70.8861	-108.017	-102.913	-114.563	-34.349	-69.8061	63.9849	71.1784
1	21	23	LOC402325	XM_378008.1		similar to ENSANGP00000017949		624.404	1246	1166.06	1040.81	2497.32	1485.16	1447.18	1984.37	1042.31	1567.33	1021.71	877.143	1684.52	1449.84	1761.16	2394.2	919.029	1184.65	1567.42	931.909	1410.91	1376.58	910.243	1504.96	1161.99	983.891	838.634	947.211	1844.47	1258.39	1074.61	2086.87	957.852	1747.11	1816.03	1031.22	1699.03	1575.73	957.341	2055.4	1019.97	1343.3
1	22	23	LOC402325	XM_378008.1		similar to ENSANGP00000017949		727.63	1332.4	1152.32	1023.03	2348.42	1358.64	1341.82	1902.17	986.047	1324.11	1286.86	1021.71	1869.98	1537.85	1772.76	1957.13	914.644	1412.69	1755.94	955.407	1699.49	1676.22	1240.55	1878.78	1466.79	1807.78	729.392	1141.72	1889.22	1145.43	658.4	1631.87	954.631	1814.77	1679.32	1166.24	1364.08	1439.81	1126.87	1879.22	986.275	1257.36
1	23	23	LOC389611	XM_372013.2		similar to FLJ10408 protein		626.087	487.518	573.737	800	876.886	535.28	626.339	432.996	346.228	448.327	484	348.571	703.543	597.141	674.295	633.683	410.963	377.76	466.222	363.685	107.055	190.836	231.468	130.94	283.077	298.281	306.411	283.764	435.471	343.793	279.044	369.657	529.396	562.685	860.759	1048.1	528.155	642.718	647.091	772.299	300.237	443.729
1	24	23	LOC389611	XM_372013.2		similar to FLJ10408 protein		683.31	573.352	572.929	751.515	649.148	497.324	618.234	502.46	391.151	487.805	542.857	409.143	766.687	619.018	604.029	598.227	310.728	185.435	510.013	349.8	230.982	377.6	127.561	62.9356	628.416	605.973	381.682	418.318	396.18	395.089	198.961	384.344	621.745	738.792	1085.23	1005.91	818.447	768.932	729.086	718.006	309.702	451.301
1	25	23	LOC392177	XM_374371.1		LOC392177		479.102	870.126	593.939	625.455	1051.09	748.418	827.786	673.806	440.613	855.36	803.429	485.714	1155.5	920.82	1012.73	889.605	43.8528	95.8496	939.386	625.367	897.164	1193.89	887.434	1092.29	902.805	1093.21	708.077	708.077	803.82	696.317	680.568	1284.1	486.443	849.396	1027.85	658.228	777.67	1064.08	541.828	579.501	912.825	1462.19
1	26	23	LOC392177	XM_374371.1		LOC392177		442.637	881.907	622.222	642.424	1027.74	643.309	1102.17	663.386	411.571	903.006	695.429	496.571	1101.31	939.714	858.662	987.591	0	13.7823	992.79	573.565	752.873	1023.42	908.976	1012.88	947.692	1270.59	697.419	624.147	828.377	582.265	749.844	1272.19	459.597	914.899	1071.73	759.494	893.204	1114.56	510.803	763.435	814.766	1563.65
1	1	24	FLJ32731	XM_372038.2		hypothetical protein FLJ32731		373.633	700.14	714.343	646.465	848.662	398.054	524.457	595.08	275.893	465.116	526.857	334.286	734.866	418.148	565.351	785.173	469.851	575.098	612.016	371.162	556.218	461.964	165.576	385.216	330.136	424.977	376.353	383.68	918.417	562.619	426.741	829.373	429.53	540.134	658.228	533.333	599.029	509.709	429.917	817.729	214.671	301.372
1	2	24	FLJ32731	XM_372038.2		hypothetical protein FLJ32731		501.543	704.067	596.364	694.141	800	557.664	586.975	608.973	298.582	467.385	523.429	395.429	800	496.706	650.443	914.746	534.377	710.415	594.927	442.19	543.418	382.836	300.739	545.723	366.335	626.968	313.072	335.72	800	527.149	349.983	762.314	381.208	703.356	695.359	457.384	689.32	709.709	372.299	726.87	259.347	430.478
1	3	24	LOC392189	XM_373239.1		similar to ubiquitin-specific protease 17-like protein		536.886	785.975	649.697	614.949	751.338	508.029	542.981	456.151	368.009	452.864	550.857	568.571	814.916	575.264	749.073	791.62	591.386	739.233	520.16	379.706	510.836	500.945	355.649	537.698	495.204	502.443	395.67	542.881	452.387	499.318	339.176	479.667	372.617	700.134	778.059	560.338	584.466	722.33	593.906	822.161	252.911	381.259
1	4	24	LOC392189	XM_373239.1		similar to ubiquitin-specific protease 17-like protein		531.276	867.882	667.475	749.091	632.603	523.601	779.161	404.052	399.773	471.015	590.286	529.143	832.318	807.458	837.389	883.803	546.28	830.07	779.172	421.896	608.582	736	392.819	526.294	475.656	492.308	340.383	482.931	546.248	621.555	310.911	560.028	441.342	787.114	769.62	464.135	764.078	933.01	681.44	890.859	268.055	439.186
1	5	24	LOC389624	XM_374248.1		LOC389624		412.342	885.273	599.596	501.818	392.214	452.555	948.191	216.498	167.442	650.709	588	261.714	780.609	610.566	902.498	864.464	322.631	625.842	586.916	202.403	224.582	516.655	276.241	179.937	743.529	956.38	761.366	386.345	903.138	1123.6	618.22	987.045	328.591	898.792	897.89	337.553	396.117	763.107	688.089	547.368	208.235	355.135
1	6	24	LOC389624	XM_374248.1		LOC389624		449.369	996.353	674.747	338.586	91.4842	152.798	643.705	127.352	149.745	663.868	573.143	202.286	775.14	650.839	875.423	1045.61	215.505	533.125	665.955	170.895	73.8909	269.382	403.801	146.568	704.434	747.873	1165.03	961.865	946.248	812.005	473.848	826.048	278.121	986.846	882.7	256.54	433.01	584.466	713.573	552.909	203.313	480.076
1	7	24	LOC389640	XM_374259.1		LOC389640		791.585	893.128	858.182	1347.07	1439.42	324.088	680.753	1323.3	463.301	600.794	693.143	633.143	1279.8	705.531	1089.44	1601.93	512.451	891.464	645.661	401.602	974.545	719.709	345.935	661.457	928.869	605.973	337.719	602.831	1154.16	640.109	355.525	957.118	607.785	749.53	1205.06	865.823	1281.55	600.971	602.77	1987.81	480.076	503.171
1	8	24	LOC389640	XM_374259.1		LOC389640		797.195	794.951	842.828	1252.53	1562.04	449.635	619.392	1219.1	409.302	529.098	861.714	609.143	1323.06	799.006	902.498	1384.69	536.883	644.009	854.473	393.591	918.691	556.8	251.742	795.354	1127.24	602.353	359.034	838.634	856.207	605.184	374.091	880.914	781.745	948.188	953.586	842.194	1275.73	638.835	550.693	1857.06	522.101	469.853
1	9	24	LOC401457	XM_376761.1		hypothetical gene supported by BC062364; BX647289		453.296	1193.83	1449.7	713.535	1063.75	910.949	1140.38	604.342	568.123	1084.06	1300	778.857	858.173	1480.67	1734.09	1081.06	716.68	1214.72	1705.21	642.457	564.945	567.855	716.367	1076.24	383.71	1199.64	1187.01	602.831	891.678	904.775	606.858	672.255	585.235	1231.68	1412.66	582.278	593.204	761.165	940.72	590.582	814.387	1637.86
1	10	24	LOC401457	XM_376761.1		hypothetical gene supported by BC062364; BX647289		495.372	1241.51	1084.44	690.101	540.146	589.781	1201.74	576.556	593.534	1110.38	1251.43	929.714	925.295	1400.12	1699.27	928.284	737.98	1526.7	1522.56	608.812	762.764	672.582	761.14	1180.15	756.561	1723.8	1316.24	722.731	894.952	887.858	586.353	746.242	569.128	1160.81	1637.13	634.599	521.359	1008.74	1134.63	826.593	885.566	1821.49
1	11	24	LOC157693	XM_379540.1		hypothetical protein LOC157693		350.631	454.418	463.838	496.162	401.946	207.299	524.457	231.548	294.498	418.832	357.143	328.571	667.247	372.405	587.913	747.784	378.387	459.828	453.939	312.951	256	363.055	236.536	372.967	450.317	619.729	407.66	482.265	559.891	493.315	300.104	511.812	340.403	400.537	421.941	420.253	397.087	328.155	413.296	577.285	383.909	531.188
1	12	24	LOC157693	XM_379540.1		hypothetical protein LOC157693		287.798	558.766	328.889	454.949	386.375	36.983	376.266	216.498	257.289	388.429	402.857	396	619.018	407.707	562.127	778.727	374.002	521.222	452.87	356.742	286.255	357.818	137.698	216.262	459.729	503.891	266.445	299.75	590.45	449.659	242.466	491.583	294.228	268.456	249.789	236.287	292.233	169.903	352.355	377.839	460.767	464.553
1	13	24	LOC389643	XM_372035.1		LOC389643		36375.3	35954.6	52673.1	52552.7	63316.8	62899.3	75633	75451.2	29687.1	29542.4	37354.3	37347.4	32447	32373.4	42052.5	42030.6	40813.2	40571.3	34828.8	24043.8	37529	36885.5	26932.2	26994.3	46812.7	46504.3	43280.6	43138.1	35189.1	35215.8	17887.6	17652.4	69881.3	69435.7	109767	109772	62749.5	62362.1	72167.3	71922.4	24740.2	24671.3
1	14	24	LOC389643	XM_372035.1		LOC389643		36250.2	35803.6	52627.9	52446.1	63365.5	62904.1	75712.9	75455.9	29688.5	29538.7	37328	37330.9	32437	32351.5	42006.8	41988.1	40919.7	40686	34847.5	24051.3	37348.7	36481.2	27104.5	27073.7	46976.3	46631.7	43342.5	43146	35236	35258.9	17862.1	17622.2	69928.6	69430.3	109838	109803	63031.1	62578.6	71926.9	71566.8	24753.8	24661.8
1	15	24	LOC92755	XM_047083.7	458472	similar to tubulin, beta 5		4055.54	3805.33	2792.73	5335.76	6071.05	2847.69	2933.72	5045.44	3076.57	2487.12	2331.43	3209.14	5683.03	2556.12	3054.31	6138.92	3317.15	3258.89	4497.2	3613.35	4420.07	2374.4	2138.97	7668.43	7179.73	3061	2689.76	5787.84	4870.4	2013.1	1875.72	6770.21	2523.49	3398.66	3778.9	3971.31	3139.81	2562.14	2265.93	3372.85	2955.04	2056.6
1	16	24	LOC92755	XM_047083.7	458472	similar to tubulin, beta 5		3748.11	3635.9	2597.98	5016.57	5100.73	2681.27	2933.72	5418.23	3782.64	3418.72	3078.29	4240.57	5685.02	2770.91	3642.22	7265.75	3618.48	3800.78	4123.36	3276.9	4737.16	2560.58	2206.55	7672.65	6183.53	2820.63	1903.08	5555.37	5292.22	2078.58	2240.39	7570.49	2682.42	3422.28	4288.61	4791.56	3226.21	2778.64	2127.42	4254.85	3565.74	2379.18
1	17	24	LOC401450	XM_376746.1		similar to seven transmembrane helix receptor		592.987	1194.39	919.596	793.535	1269.1	873.966	1116.06	717.8	337.606	604.424	900	521.143	914.854	755.749	893.473	961.805	473.61	759.906	758.879	377.036	791.855	1026.91	402.957	699.05	427.873	684.163	572.19	481.599	1262.76	630.832	496.017	1358.37	592.752	1212.35	1409.28	732.489	1225.24	1120.39	890.859	1120.22	253.289	484.24
1	18	24	LOC401450	XM_376746.1		similar to seven transmembrane helix receptor		626.087	1255.54	715.152	613.333	1224.33	960.584	1023.44	715.485	475.553	876.234	784	454.286	1151.52	955.625	1030.14	1106.85	536.257	1074.39	943.658	430.441	716.218	993.164	450.264	613.305	574.842	765.249	638.801	508.243	1256.75	671.76	493.8	1229.23	590.604	1196.24	1355.27	720.675	1082.52	1034.95	819.945	1223.27	226.029	545.196
1	19	24	ADAM32	NM_145004.4	338203	a disintegrin and metalloproteinase domain 32		661.992	1525.95	880	935.758	1381.02	1600	1074.38	674.964	388.883	1092.68	871.429	513.714	1305.66	1476.69	1324.09	1540.69	978.543	1215.97	1303.6	942.59	779.636	1533.09	1186.06	1252.38	991.131	1515.29	720.733	1012.49	1511.05	941.337	648.701	1913.68	1040.54	1148.99	1130.8	1613.5	993.204	1218.45	860.942	988.366	580.028	922.669
1	20	24	ADAM32	NM_145004.4	338203	a disintegrin and metalloproteinase domain 32		677.139	1377.84	997.98	983.434	751.338	960.584	1150.8	678.437	335.337	1025.98	884	428.571	869.608	1003.36	1043.03	936.019	830.07	1303.68	1415.75	940.988	891.927	1510.4	1165.36	1230.83	910.045	926.697	891.923	739.384	1493.59	873.67	634.015	1793.97	909.53	1288.59	1085.23	1343.46	823.301	1504.85	785.596	1070.36	748.131	873.829
1	21	24	FLJ36980	NM_182598.1	185202	hypothetical protein FLJ36980		36472.9	35995	52770.9	52621.4	63471.5	62947	75667.7	75469.8	29698.5	29483.4	37384.6	37370.3	32545.4	32418.6	42110.6	42053.2	41001.7	39231.3	34876.9	24083.3	34900.9	37295.1	27203.8	26152.5	47261.5	46997.3	43441.8	31930.7	35298.8	35319	17909	17713.9	70078.9	69627.9	109978	109971	63131.1	62833	72275.9	72065.4	24762.9	24690.2
1	22	24	FLJ36980	NM_182598.1	185202	hypothetical protein FLJ36980		36388.2	35877.1	52731.3	52623.8	63529.9	62967.4	75718.7	75437.3	29695.7	29468.9	37374.3	37357.7	32542.4	32416.2	42130.5	42051.9	41029.3	38465.8	34900.9	24102	37595.9	37064.1	27162.8	23662.1	47297.7	47035.7	43459.8	40149.2	35297.1	35303.7	17938.6	17728.6	70118.7	69597.9	110101	110030	63183.5	62839.8	72240.4	71846	24766.7	24688.3
1	23	24	DEFT1	NM_139127.2	352637	defensin, theta 1		86.3955	162.693	349.091	262.626	249.148	143.066	357.742	255.861	185.593	277.708	462.286	183.429	422.623	272.965	399.033	319.742	190.446	356.46	302.27	188.518	56.4364	204.218	101.373	21.9641	254.118	304.796	136.553	103.913	192.633	144.065	110.287	88.6734	127.785	251.275	347.679	216.034	245.631	343.689	136.288	177.285	95.4094	291.15
1	24	24	DEFT1	NM_139127.2	352637	defensin, theta 1		208.135	357.924	251.313	364.444	460.341	225.791	356.585	210.709	214.634	278.616	434.857	226.857	396.768	312.244	282.998	235.939	0	52.6233	323.097	178.371	98.9091	393.309	208.237	93.3474	269.321	377.195	200.5	179.184	173.533	129.877	165.708	199.515	239.463	383.356	514.768	278.481	375.728	500	245.983	243.767	117.747	282.063
1	25	24	LOC389651	XM_372039.1		similar to hypothetical protein (L1H 3 region) - human		935.764	3277.42	2784.65	1269.49	1634.06	3417.03	3864.54	1290.88	573.114	3835.28	2089.71	345.714	1648.23	3650.47	3049.15	1234.49	266.875	851.997	2395.19	592.79	1801.89	3024.29	2217.95	2133.9	1923.62	2664.98	2244.13	1638.63	2913.51	1935.06	2606.72	4334.46	1008.32	3092.62	3763.71	929.958	2097.09	3420.39	2412.19	1857.06	1031.33	3410.88
1	26	24	LOC389651	XM_372039.1		similar to hypothetical protein (L1H 3 region) - human		1014.87	3157.36	2297.37	1134.55	1627.25	3476.4	3538.06	945.876	329.438	3149.63	2498.86	492	1563.7	3301.93	2508.3	1273.17	0	66.4056	2313.48	500.401	1128.73	1626.76	1987.33	1832.73	2011.95	3766.88	2330.06	1588.01	3286.22	2052.93	1961.34	3919.64	940.671	3391.14	4185.65	1203.38	1879.61	2978.64	2745.71	2232.69	1052.91	2760.06
1	1	25	LOC389622	XM_372024.2		LOC389622		36610.4	36193.5	52786.3	52696.6	63683.7	63146.5	75831	75550.8	29737.5	29590	37382.9	37348	32552.9	32441.5	42161.5	42082.8	40995.5	40741.7	34876.9	24074.2	24032.6	37673.9	27499.9	19866.1	47302.8	47041.4	43536.4	43335.2	35460.8	35442.8	18041.7	17909.8	70299.1	65880.3	110435	110278	63336.9	63101.9	66404.4	72278.1	22662.8	24694.4
1	2	25	LOC389622	XM_372024.2		LOC389622		36580.1	36128.5	52787.1	52661	63591.2	63048.2	75760.3	72477	29732	29601.4	37366.3	37328	32516.1	32370.9	42089.3	41986.8	41007.4	40778.1	34907.9	24083.3	25336.4	37590.7	27469.5	20332.4	47297.7	47027	43553	43341.2	35465.8	35437.4	18014.8	17874.1	70208.9	69716	110381	110211	63336.9	63034	72434.3	72151.8	24734.5	24680
1	3	25	LOC389628	XM_374249.2		similar to ZNF169 protein		13218.5	10291.7	9620.2	12450.9	15042.3	10957.7	9679.88	8759.48	5253.32	4627.11	7577.71	6143.43	10619.8	7287.51	9666.4	8836.74	11568.4	6039.15	8341.79	6928.7	4336.29	10235.9	4259.35	2848.15	7019	8010.86	5703.91	5018.48	7277.49	6683.22	4990.92	4933.56	14348.5	10359.2	18967.1	19913.9	12413.6	13776.7	12662.6	13469.3	3649.79	4699.67
1	4	25	LOC389628	XM_374249.2		similar to ZNF169 protein		13705.5	10984	10297.4	12951.9	16145	12748.4	13411.3	8019.68	4941.58	5580.49	8291.43	5127.43	10581.5	8171.54	9567.77	7788.56	9885.67	5270.48	8871.56	6777.04	3721.31	9058.33	5210.14	2514.47	8894.84	8907.15	6675.77	6392.01	7792.63	6349.8	5059.65	5361.69	15408.3	11368.6	16450.6	16980.6	11947.6	12919.4	11603.3	14787.8	3612.3	4745.48
1	5	25	LOC389616	XM_372017.2		similar to seven transmembrane helix receptor		364.095	604.208	435.556	496.97	457.421	144.039	407.525	336.903	221.441	320.817	406.286	368.571	537.974	522.063	665.915	715.552	408.457	628.974	687.85	365.287	416.582	422.982	206.547	396.621	525.611	557.466	338.385	565.529	681.583	323.602	207.551	652.303	283.49	320	585.654	182.278	429.126	335.922	302.493	474.238	351.349	509.986
1	6	25	LOC389616	XM_372017.2		similar to seven transmembrane helix receptor		397.195	689.481	369.293	511.515	245.255	67.1533	432.996	235.022	270.902	466.478	373.143	366.286	624.984	571.784	644.641	711.039	374.002	887.079	489.186	363.151	553.309	353.745	169.377	433.791	616.109	524.163	211.157	370.358	670.123	289.222	245.791	571.112	140.671	329.664	415.19	178.903	339.806	258.252	289.197	424.377	371.036	547.089
1	7	25	LOC389641	XM_374260.2		LOC389641		36289.5	35845.7	52598	52467.1	63158.2	62791.2	75530	75396.8	29691.2	29565.1	37313.1	37359.4	32497.2	32384.8	42088	42070.6	40850.1	40643.4	34805.9	24029.9	37348.1	36648.1	26884.5	26928.4	46830.8	46620.1	43276.6	43116.1	35139.4	35158.5	17864.4	17673.7	69980.1	69514.1	109956	110003	62619.4	62262.1	72191.7	72006.6	24742.8	24660.7
1	8	25	LOC389641	XM_374260.2		LOC389641		36125.7	35657.2	52547.9	52336.2	63335.3	62858.4	75565.8	75423.4	29688.5	29545.1	37312.6	37349.1	32429.1	32338.6	42090.6	42056.4	40900.9	40655.9	34815	24026.2	37224.7	36433.5	26707.9	26723.5	46891.6	46547.7	43271.9	43055.5	35161.3	35162.9	17842.5	17623	69867.4	69511.9	109907	109966	62647.6	62094.2	71925.8	71675.3	24742.8	24669.4
1	9	25	LOC401451	XM_379553.1		similar to hypothetical protein LOC157278		3558.49	4587.38	3495.76	4513.94	5136.74	4026.28	3352.82	3638.78	2894.16	4312.65	4602.86	4081.71	4967.06	4397.76	5462.69	6581.79	3249.49	3879.09	4351.4	3736.72	1537.75	2185.89	2038.44	2219.64	3756.02	6121.27	2625.15	2488.59	3977.08	3342.43	2726.43	4393.49	2432.21	3349.26	4033.76	4205.91	3632.04	3388.35	2654.85	4608.31	3131.85	3733.84
1	10	25	LOC401451	XM_379553.1		similar to hypothetical protein LOC157278		3686.96	4379.24	3099.8	4538.99	4156.69	3440.39	3621.42	3852.97	2973.11	4153.37	4636.57	4265.71	5360.35	4346.05	5643.19	6692.67	5058.1	5378.23	4412.82	4372.76	1717.53	2966.11	3043.72	3140.44	3883.44	6323.98	3840.13	4696.09	3571.08	3559.62	2925.11	4214.48	3426.58	4113.83	4761.18	4514.77	4013.59	4656.31	3674.24	5284.21	3076.57	3713.77
1	11	25	LOC401446	XM_379548.1		hypothetical gene supported by AK124896; BC037255		968.303	966.059	728.889	1100.61	1076.4	651.095	881.042	772.214	468.746	630.289	496	504	999.876	671.722	829.654	1168.09	914.644	1160.22	885.981	806.943	1252.65	898.909	659.768	1267.16	1259	1621.72	729.392	1043.8	1668.76	928.24	619.882	1379.15	598.121	593.826	774.684	965.401	904.854	711.65	705.817	1306.37	672.03	722.007
1	12	25	LOC401446	XM_379548.1		hypothetical gene supported by AK124896; BC037255		1017.67	966.059	645.657	1204.04	1006.33	611.192	684.226	725.904	444.697	531.367	576.571	535.429	968.055	615.538	812.248	1153.91	759.28	812.529	1039.79	796.262	1249.75	931.491	571.489	1277.72	1111.31	1275.66	989.176	1176.35	1696.04	952.797	593.003	1410.46	589.53	684.027	808.439	651.477	940.777	835.922	633.795	1121.33	938.192	907.146
1	13	25	LOC392210	XM_373248.1		similar to VENT-like homeobox 2; hemopoietic progenitor homeobox protein VENTX2		1245.44	3334.08	2543.03	1604.85	1757.66	2061.31	2308.54	1286.25	754.169	2456.27	2489.71	879.429	2786.82	2264.26	2931.83	2860.92	1289.27	2866.72	2708.68	981.575	1887.42	2062.55	715.945	1187.75	2227.69	2396.38	2216.15	2388.68	3057.57	1324.42	805.542	2258.12	1054.5	2347.38	2555.27	1071.73	1391.26	2809.71	1539.06	1359.56	639.47	1378.89
1	14	25	LOC392210	XM_373248.1		similar to VENT-like homeobox 2; hemopoietic progenitor homeobox protein VENTX2		1139.97	3276.3	2330.51	1393.94	1899.76	2106.08	2208.97	1220.26	716.506	2471.7	2830.29	974.286	2738.1	2307.02	3034.97	2968.57	1370.09	2443.85	2666.49	830.441	1537.75	1547.64	700.317	1099.47	2559.28	2368.87	2025.65	2178.18	3415.01	1454.84	754.278	2161.97	1310.07	2585.77	2499.58	1054.85	1849.51	3127.18	2025.48	1555.68	577.757	1468.24
1	15	25	LOC157278	XM_379559.1		hypothetical protein LOC157278		2743.9	3745.3	2501.01	3306.67	4011.68	3097.81	2481.04	2880.46	2235.28	3322.52	3658.29	3456	4809.94	3657.43	4107.01	4831.59	3944.87	4016.29	3817.89	3523.63	1890.91	2555.93	2284.69	2302.43	2672.22	3790.77	2436.64	2683.1	2827.83	2749.8	3081.4	4207.55	2696.38	3724.03	3356.96	4207.59	1844.66	1915.53	2478.67	3498.06	2006.25	2688.88
1	16	25	LOC157278	XM_379559.1		hypothetical protein LOC157278		3297.05	4554.28	2534.14	3134.55	3635.04	2541.12	3226.63	3195.37	2296.54	3096.54	3680	4090.86	4079.06	3573.4	3890.41	5002.42	2640.56	3457.48	3980.24	3441.92	2137.02	2387.78	2113.62	1966.21	3515.66	5056.29	2129.56	2603.83	2524.97	3082.67	2428.26	3480.71	3021.74	3429.8	3956.12	4686.92	3273.79	3583.5	2404.43	4842.11	2284.15	2554.85
1	17	25	LOC389625	XM_372025.1		similar to Activated RNA polymerase II transcriptional coactivator p15 (Positive cofactor 4) (PC4) (p14)		819.635	422.44	410.505	975.354	1127.98	187.835	597.395	1025.76	1022.35	444.697	412.571	1050.29	781.603	389.31	424.819	749.073	451.057	743.618	730.574	408.011	669.091	124.509	168.955	1000.21	2196.56	608.869	385.679	1645.96	778.172	106.412	135.504	1509.94	134.228	188.993	513.08	204.219	500	247.573	100.831	151.801	467.203	458.874
1	18	25	LOC389625	XM_372025.1		similar to Activated RNA polymerase II transcriptional coactivator p15 (Positive cofactor 4) (PC4) (p14)		809.537	428.612	375.758	938.99	1145.5	161.557	505.933	969.03	858.99	445.15	468	998.857	676.694	357.986	433.844	720.064	375.255	794.988	734.846	357.81	479.418	124.509	198.522	1223.23	2525.97	615.385	306.411	1626.64	777.08	82.4011	156.564	1402.98	223.356	287.785	562.025	271.73	468.932	298.058	114.127	140.72	481.969	572.835
1	19	25	LOC389626	XM_372026.1		similar to seven transmembrane helix receptor		419.074	715.849	557.576	555.96	1616.55	589.781	633.285	1712.3	296.767	682.927	560.571	402.857	869.608	728.9	801.934	934.73	458.575	713.547	653.138	443.792	400.291	434.618	525.026	964.731	578.462	870.95	567.527	612.823	542.974	482.401	496.571	1087.63	264.161	571.275	560.338	455.696	528.155	436.893	515.235	846.537	535.731	884.051
1	20	25	LOC389626	XM_372026.1		similar to seven transmembrane helix receptor		313.043	658.626	541.414	620.606	1511.44	444.769	606.657	1516.64	290.414	540.442	620.571	419.429	720.447	695.09	660.113	897.985	496.163	787.471	775.434	470.494	712.145	765.673	475.607	1014.15	550.226	650.136	495.587	438.301	749.795	593.724	510.703	1049.12	296.376	796.779	361.181	283.544	700.971	582.524	568.421	950.693	533.46	973.024
1	21	25	LOC286097	NM_181723.1	201702	hypothetical protein LOC286097		373.633	1344.18	700.606	484.848	561.557	924.574	849.783	395.948	311.741	1007.37	970.857	369.714	876.569	865.631	928.928	890.25	494.91	1058.73	668.625	379.172	353.164	841.309	178.669	209.926	697.195	857.195	395.004	650.125	248.84	452.933	315.622	274.056	181.477	1063.09	781.435	195.781	428.155	1000	572.853	452.078	287.743	667.487
1	22	25	LOC286097	NM_181723.1	201702	hypothetical protein LOC286097		329.313	1042.92	814.545	492.121	645.255	820.438	1112.59	437.627	328.985	1077.25	963.429	392.571	864.139	848.726	894.118	855.439	458.575	930.305	590.654	369.025	254.255	603.927	146.99	140.232	578.462	709.502	476.27	616.153	308.322	508.595	322.826	245.237	204.027	1114.63	862.447	183.966	512.621	1187.38	654.848	521.884	279.035	569.427
1	23	25	LOC401455	XM_376757.1		similar to KIAA1456 protein		353.436	370.266	433.939	622.222	634.55	401.946	514.038	339.219	273.171	518.661	472	425.714	1426.48	590.18	819.339	1546.49	605.168	761.785	693.725	610.414	497.455	681.891	325.238	344.667	598.733	752.941	452.29	512.24	374.898	359.072	332.248	465.535	366.174	405.906	452.321	438.819	625.243	474.757	190.582	327.978	750.781	872.693
1	24	25	LOC401455	XM_376757.1		similar to KIAA1456 protein		442.637	517.812	466.263	638.384	680.292	347.445	436.469	363.531	371.639	604.424	534.286	497.714	1446.36	643.878	709.106	1469.14	446.045	593.265	514.82	469.96	520.145	613.818	329.884	411.404	541.538	845.611	528.226	416.986	377.626	365.075	367.717	570.835	383.356	466.04	508.017	455.696	541.748	581.553	264.82	455.402	746.616	765.168
1	25	25	LOC340441	XM_294480.2		similar to pote protein; Expressed in prostate, ovary, testis, and placenta		29.1725	31.4165	12.1212	42.8283	150.852	-132.36	144.718	6.94645	50.8225	58.5366	53.1429	45.7143	123.306	51.7091	38.0338	34.166	0	-6.26468	42.1896	32.5768	8.14545	-6.98182	-10.982	-7.60296	79.638	15.9276	0.666112	41.2989	-33.8336	-32.7422	-18.2889	-10.53	78.3893	-53.6913	35.443	-37.1308	53.3981	41.7476	-95.2909	-29.9169	8.708	6.43635
1	26	25	LOC340441	XM_294480.2		similar to pote protein; Expressed in prostate, ovary, testis, and placenta		51.6129	12.9032	5.65657	53.3333	51.5815	-91.4842	84.5152	-52.0984	38.1168	9.52921	62.2857	39.4286	79.5525	57.1784	45.7695	82.5141	0	4.38528	43.2577	36.8491	15.7091	40.1455	10.1373	26.188	54.2986	32.5792	27.9767	61.9484	-70.9413	-10.3683	4.71077	26.0478	71.9463	9.66443	54.0084	11.8143	89.3204	102.913	-8.86427	5.54017	26.8812	21.5807
1	1	26	DEFB106	NM_152251.2	212261	defensin, beta 106		305.189	265.358	137.374	245.657	629.684	417.518	556.874	737.482	238.23	341.237	316.571	278.286	422.623	312.244	332.635	512.49	259.358	330.775	173.031	194.927	123.927	190.836	114.889	125.449	268.597	406.878	139.883	236.47	190.996	167.531	158.504	267.96	475.705	460.671	513.08	568.776	368.932	364.078	253.74	437.673	137.056	197.634
1	2	26	DEFB106	NM_152251.2	212261	defensin, beta 106		414.025	346.704	244.848	244.848	421.411	157.664	626.339	681.91	330.346	418.832	292.571	338.286	585.208	448.477	556.97	748.429	310.102	467.345	221.629	167.156	121.018	180.945	81.943	80.6758	483.62	512.579	260.45	393.672	747.613	648.295	239.695	365.501	425.235	403.758	317.3	207.595	610.68	573.786	396.676	579.501	169.995	261.619
1	3	26	LOC402324	XM_378007.1		similar to hypothetical protein PFL1865w		51.6129	136.325	94.5455	61.4141	145.985	76.8856	93.7771	40.521	107.998	103.46	104.571	117.714	177.999	133.25	154.069	210.798	179.17	287.549	204.005	162.884	140.8	107.055	29.1447	106.019	127.421	141.176	85.9284	75.2706	121.692	76.9441	41.0114	96.1552	35.4362	68.7248	62.4473	20.2532	169.903	150.485	74.2382	101.939	150.686	142.357
1	4	26	LOC402324	XM_378007.1		similar to hypothetical protein PFL1865w		67.8822	139.691	172.121	167.273	124.574	70.073	144.718	76.411	93.0233	105.275	80	104.571	204.848	143.692	175.987	194.037	243.696	177.291	280.374	140.454	184.436	179.2	71.3833	214.572	207.059	261.357	101.915	209.159	249.386	104.775	38.5175	59.3003	62.2819	102.013	226.16	21.9409	167.961	142.718	75.3463	130.748	121.155	219.972
1	5	26	TNFRSF10B	AF016266	51233	Tumor necrosis factor receptor superfamily, member 10b		649.649	1252.73	1146.67	737.778	896.35	806.813	691.172	694.645	454.68	800	862.857	589.143	670.23	703.543	729.734	613.699	514.957	884.573	1030.17	480.107	345.6	473.018	366.631	439.704	727.602	610.317	737.386	601.499	417.462	482.401	312.851	344.163	371.544	643.221	1368.78	695.359	654.369	647.573	488.643	593.906	477.804	628.49
1	6	26	TNFRSF10B	AF016266	51233	Tumor necrosis factor receptor superfamily, member 10b		642.356	1253.3	1124.04	797.576	794.161	567.397	868.307	673.806	459.671	820.42	861.714	497.143	608.08	710.503	800	697.502	535.004	933.438	937.784	493.992	301.382	525.964	345.935	507.286	805.068	920.181	993.838	849.958	376.535	400.546	228.334	313.128	495.034	979.329	1166.24	536.709	764.078	786.408	771.191	1000.55	363.086	550.497
1	7	26	Y1			external control,yeast gene 1		36066.8	33716.1	39160.4	52112.3	27046.2	48650.1	69914.9	21491.2	19828.9	29564.2	37321.7	13318.3	32523.1	32386.3	42103.5	27595.8	40850.1	23067.8	34807.5	24015	30564.7	7673.6	11467.4	26628.5	46979.2	24543	27849.5	43029.5	35089.2	12921.1	17873.2	17638.5	14490.2	23015.3	74042.2	25701.3	14853.4	28586.4	26938.5	11603.3	24742.8	24653.9
1	8	26	Y1			external control,yeast gene 1		35930.4	33592.1	36602	51845.7	23046.2	39629.2	55351.7	18614.2	16364.4	29558.3	37304	12341.1	32480.3	32333.6	42106	20696.2	40934.1	24279.4	34831.5	24035.8	35340.8	9105.45	11126.9	26573.2	47002.4	33699.9	20013.3	43017.5	35183.1	14772.2	17881.3	17629.4	22336.6	45093.2	79103.8	29621.9	19507.8	39822.3	39159	21254.3	24748.1	24670.5
1	9	26	Y2			external control,yeast gene 2		26524	35945	52622.2	30215.8	10293.9	62990.8	75699	7129.38	3151.45	29561.9	37342.3	2025.71	9126.66	32379.9	42156.3	4499.6	20786.2	40714.8	29708.9	9539.65	13003.6	17624.4	22141.1	18327.3	21710.8	46901	33849.1	16067.3	25454.8	35287.9	17982.1	15967.9	6750.07	69647.2	110071	9277.64	2336.89	24356.3	71642.1	7742.94	5771.51	24700
1	10	26	Y2			external control,yeast gene 2		28455	36039.3	52737	26429.1	8921.65	60655	57054.7	5435.6	3670.56	29580.5	37354.3	2006.86	6363.7	32418.1	42189.8	5162.93	20142.2	40717.9	34905.2	14832.6	19275.6	26572.2	24196.4	19867.4	28637.8	46990	30600.5	11125.4	28730.2	33357.2	18009.6	12168.8	5562.42	46334.5	109043	5645.57	8054.37	63081.6	24738	2486.43	4835.97	24712.5
1	11	26	Y3			external control,yeast gene 3		36553.7	9525.39	11057.8	52702.2	32215.1	11887.1	16861.4	29534	21026.9	10221.7	14237.1	16412	32514.6	8054.2	16916	35669.9	31823.3	5407.67	5543.93	18958.1	30467.5	3846.98	3869.9	27226.6	46596.2	6644.71	6587.84	35373.2	35436.8	4445.29	4599.65	17858	27233.3	12705.5	21367.1	39574.7	19068	11982.5	7007.2	15054.8	17151.7	7748.23
1	12	26	Y3			external control,yeast gene 3		36558.8	9359.33	10882.4	52719.2	35128	11862.8	13677.6	23560.1	17767	11761.3	21783.4	25082.9	32534.5	12439	13625.8	21331.2	27405.5	4601.41	8974.1	22594.4	31232.6	3084.22	3791.34	27230.4	47291.9	7536.65	4718.07	31481.8	35393.7	4938.61	3952.34	17842.2	26577.2	13241.3	26757.8	50335.9	19007.8	13280.6	11583.4	33309.7	19132.6	7710.74
1	13	26	Y4			external control,yeast gene 4		10596.4	9560.17	6915.56	9926.46	6213.14	13658.4	13869.8	5630.1	3057.97	12381.6	8988.57	2382.86	7378	9160.97	11441.1	4648.51	8123.41	5935.16	5061.15	6182.11	7333.24	2203.93	3102.43	15750.8	10150.2	6192.94	4037.3	8105.25	12158.3	4892.77	3584.9	10267	1492.62	2795.17	13647.3	5351.9	2287.38	6224.27	4689.2	2122.99	6721.82	11967.1
1	14	26	Y4			external control,yeast gene 4		9931	8213.74	6031.52	9555.56	5034.55	11472.5	13456.4	5536.32	3192.74	11600.2	10584	2914.86	8497.7	13953.5	11013.7	6485.09	10811.6	5493.5	4699.6	6084.38	7483.35	2188.22	3313.62	11697.1	16452.5	7085.61	3678.93	11796.8	10122.2	4037.65	4043.51	12844.3	4569.13	10311.9	17551.1	4745.99	3755.34	9766.99	8044.32	4124.1	9774.16	11362
1	15	26	Y5			external control,yeast gene 5		-66.7602	-104.909	-72.7273	-43.6364	70.073	-110.949	-2.31548	6.94645	22.6886	34.4867	12.5714	20	44.7483	11.4357	34.166	57.3731	40.094	64.5262	-4.27236	21.8959	-65.1636	-15.1273	-16.4731	-36.7476	44.8869	49.9548	28.6428	73.9384	-40.9277	-5.45703	-57.6377	-92.5528	-19.3289	-80.5369	-114.768	-123.207	-0.970874	9.70874	25.4848	29.9169	73.0715	71.557
1	16	26	Y5			external control,yeast gene 5		7.85414	-20.1964	0	22.6263	81.7518	-109.976	56.7294	8.1042	25.865	2.26886	39.4286	24.5714	76.5693	64.1392	90.2498	41.2571	36.3352	68.9115	-3.20427	20.8278	-18.6182	17.4545	10.5597	28.2999	114.389	159.276	37.9684	89.259	-1.09141	13.0969	-2.21683	12.1926	5.36913	98.7919	13.5021	-13.5021	94.1748	97.0874	65.374	73.1302	75.7217	93.1377
1	17	26	Y6			external control,yeast gene 6		126.227	102.665	181.01	210.909	293.917	13.6253	131.983	97.2504	35.848	49.0074	120	55.4286	131.759	69.6085	141.176	175.342	53.2498	127.173	102.003	76.3685	100.073	57.0182	11.8268	34.2133	112.217	76.0181	43.2973	143.88	92.2237	75.8527	62.3485	42.9512	97.7181	42.953	65.8228	64.135	196.117	116.505	175.069	259.28	68.5282	59.4416
1	18	26	Y6			external control,yeast gene 6		85.8345	104.348	171.313	172.121	276.399	-41.8491	83.3575	98.4081	67.612	60.3517	122.286	76	150.155	52.2063	117.325	142.466	18.1676	73.9233	120.694	82.243	310.691	111.709	87.0116	371.278	181.719	114.389	47.2939	91.9234	144.611	88.4038	32.4212	66.7821	103.087	94.4966	150.211	72.5738	265.049	140.777	109.695	320.222	69.664	62.0918
1	19	26	Y7			external control,yeast gene 7		-20.7574	14.5863	-16.9697	46.0606	67.1533	-24.3309	13.8929	-28.9436	24.0499	106.183	58.2857	42.2857	92.977	110.876	58.0177	178.566	75.1762	230.54	37.3832	30.4406	-14.5455	-5.23636	-29.9894	19.4298	82.5339	146.968	22.6478	65.945	-54.0246	-14.1883	-31.5899	37.6862	34.3624	152.483	5.06329	37.1308	41.7476	67.9612	0	25.4848	82.9153	63.9849
1	20	26	Y7			external control,yeast gene 7		1.12202	63.3941	29.899	37.9798	57.4209	-76.8856	89.1462	-33.5745	26.3188	107.998	80	85.1429	166.066	156.619	67.0427	101.853	100.235	234.299	26.7023	35.781	-29.0909	-15.7091	-59.1341	21.5417	124.525	225.158	36.6361	96.5862	-60.573	-41.4734	-45.168	-4.98788	-20.4027	147.114	-5.06329	13.5021	50.4854	105.825	27.7008	54.2936	67.7709	74.9645
1	21	26	Y8			external control,yeast gene 8		-102.104	-131.837	-75.9596	-65.4545	-15.5718	-271.533	40.521	-104.197	-2.26886	-34.0329	-2.85714	-19.4286	-1.49161	-16.4077	-16.7607	4.51249	0	-16.9146	-19.2256	1.06809	-55.2727	-25.0182	-71.3833	-87.0116	-20.2715	18.0995	-41.965	-33.3056	-126.603	-84.5839	-60.6858	-62.0714	-16.1074	4.2953	-38.8186	-89.4515	-46.6019	-103.883	-54.2936	-126.316	-6.43635	1.13583
1	22	26	Y8			external control,yeast gene 8		-61.7111	-118.934	-67.0707	-48.4848	6.81265	-228.71	8.1042	-65.9913	4.08395	-19.5122	-16.5714	-1.71429	11.9329	-32.8154	5.80177	3.86785	0	-20.6735	-10.6809	2.13618	-40.1455	-68.0727	-70.9609	-90.3907	-10.1357	-12.3077	-13.3222	-13.3222	-153.888	-116.78	-41.5656	-73.7097	-55.8389	-135.302	-214.346	-192.405	-50.4854	-107.767	-129.64	-196.122	4.92191	-4.5433
1	23	26	BLANK					-8.41515	-20.7574	-33.1313	-8.88889	0.973236	-41.8491	13.8929	-12.7352	6.35281	-14.0669	5.71429	-5.14286	0	-0.497203	-4.51249	7.09106	0	-1.25294	11.749	1.60214	-19.2	8.14545	-6.3358	-3.80148	36.9231	-0.723982	-7.32723	23.3139	-8.73124	12.5512	7.20471	-5.81919	-20.4027	56.9128	59.0717	-38.8186	0	31.068	-16.6205	-29.9169	-11.3583	2.65026
1	24	26	BLANK					-7.29313	-3.36606	-0.808081	5.65657	0	17.5182	-1.15774	30.1013	3.63018	-14.0669	-12.5714	1.14286	-0.497203	7.45805	-26.4303	0	0	30.0705	20.2937	0.534045	-18.6182	11.6364	3.80148	-3.37909	-8.68778	-4.34389	19.3172	-11.3239	-4.91132	-5.45703	7.75892	18.2889	-3.22148	13.9597	33.7553	33.7553	0	10.6796	32.133	-5.54017	10.601	-23.0951
1	25	26	BLANK					19.6353	25.8065	5.65657	-3.23232	0	-12.6521	-5.78871	10.4197	-2.72263	4.53772	24	-9.71429	0	7.95525	5.15713	-8.38034	0	20.047	-5.34045	-6.40854	15.1273	-22.6909	2.53432	3.37909	-6.51584	-18.8235	13.3222	-2.66445	4.36562	12.0055	-11.6384	-27.9875	-8.5906	45.1007	-18.5654	-15.1899	0	15.534	25.4848	18.8366	8.32939	1.13583
1	26	26	BLANK					6.17111	-8.97616	20.202	-7.27273	5.83942	-6.81265	-5.78871	-16.2084	0	3.63018	33.1429	-1.14286	0	-3.97763	-0.644641	4.51249	0	0.626468	12.8171	10.1469	-8.14545	5.23636	-1.68955	-9.71489	-0.723982	3.61991	5.995	-6.66112	-13.0969	17.4625	965.985	297.056	0	-18.255	-21.9409	6.75105	0	-19.4175	-5.54017	52.0776	14.0085	3.40748
[truncated: 38 more columns]

## Sheet: without metastasis
								02-337/N				02-427/N				02-457/N				02-458/N				03-042				03-049/N				03-062/N				03-092/N				03-098/N				03-108/N				03-121/N
								slide 1	slide 1	Slide 2	Slide 2	slide 3	slide 3	slide 4	slide 4	slide 5	slide 5	slide 6	slide 6	slide 7	slide 7	slide 8	slide 8	slide 9	slide 9	slide 10	slide 10	slide 11	slide 11	slide 12	slide 12	slide 13	slide 13	slide 14	slide 14	slide 15	slide 15	slide 16	slide 16	slide 17	slide 17	slide 18	slide 18	slide 19	slide 19	slide 20	slide 20	slide 21	slide 21
BLOCK	COLUMN	ROW	Name	GB.accession	UniGene.ID	Description		CY5 Intensity (02-337)	CY3 Intensity (N)	CY5 Intensity (N)	CY3 Intensity (02-337)	CY5 Intensity (02-427)	CY3 Intensity (N)	CY5 Intensity (N)	CY3 Intensity (02-427)	CY5 Intensity (02-457)	CY3 Intensity (N)	CY5 Intensity (N)	CY3 Intensity (02-457)	CY5 Intensity (02-458)	CY3 Intensity (N)	CY5 Intensity (N)	CY3 Intensity (02-458)	CY5 Intensity (03-042)	CY3 Intensity (N)	CY5 Intensity (N)	CY3 Intensity (03-042)	CY5 Intensity (03-049)	CY3 Intensity (N)	CY5 Intensity (N)	CY3 Intensity (03-049)	CY5 Intensity (03-062)	CY3 Intensity (N)	CY5 Intensity (N)	CY3 Intensity (03-062)	CY5 Intensity (03-092)	CY3 Intensity (N)	CY5 Intensity (N)	CY3 Intensity (03-092)	CY5 Intensity (03-098)	CY3 Intensity (N)	CY5 Intensity (N)	CY3 Intensity (03-098)	CY5 Intensity (03-108)	CY3 Intensity (N)	CY5 Intensity (N)	CY3 Intensity (03-108)	CY5 Intensity (03-121)	CY3 Intensity (N)
1	1	1	RPS5(20UM)			Ribosomal protein S5		4896.22	4444.72	5129.44	5485.71	3202.59	2913.14	3368.06	3243.15	963.337	1898.57	5391.56	1766.4	2163.68	3347.35	3885.57	2750.38	3072.84	2404.36	2929.41	3005.46	2887.43	929.69	1343.64	4747.13	1919.91	923.97	972.734	1602.65	1335.81	1032.75	2333.42	2640.5	3487.44	3592.37	2841.51	2878.35	1270.97	1644.09	638.593	593.482	4459.94	2488.96
1	2	1	RPS5(20UM)			Ribosomal protein S5		4433	4397.22	4418.51	4274.18	3508.09	3024.98	3524.77	4027.82	915.917	2020.64	5775.28	1647.37	2470.2	3913.81	4044.56	2808.1	3229.06	2928.25	3133.61	2926.05	3120.58	1103.83	1501.25	5430.42	1925.48	1004.76	1072.37	1717.91	1417.9	1024.89	2327.45	2979.38	3916.69	3635.61	2807.42	2985.57	1528.32	1933.33	642.732	597.206	4252.37	2592.43
1	3	1	RPS5(5UM)			Ribosomal protein S5		3344.33	2802.78	3592.76	3514.42	3351.72	2735.53	3227.25	3679.21	847.42	1647.42	5428.28	1683.49	2228.32	3384.88	3779.24	2492.15	2899.91	2419.62	2260.92	2117.23	3245.9	991.621	1370.57	4812.97	1355.77	669.53	895.8	1477.08	951.528	757.205	2131.18	2806.96	3834.02	3547.85	2494.02	2547.35	1205.73	1662.01	518.986	459.803	3792.43	2222.71
1	4	1	RPS5(5UM)			Ribosomal protein S5		3495.45	3007.56	3418.91	3357.75	3499.81	3184.98	3582.68	4368.49	941.383	2032.05	5344.19	1618.95	2746.83	4045.18	4484.05	2939.75	3219.62	2524.98	1984.45	2025.63	4124.59	1126.41	1693.77	5611.97	1708.18	895.647	1067.06	1509.8	1169.43	1011.79	2494.41	3217.89	4674.72	4524.64	3085.64	2851.96	1649.46	2249.1	622.038	543.404	4873.82	2699.05
1	5	1	ACTB5(20UM)			Actin, beta		22510.4	15771.2	17863.4	21975.6	19904.7	12239.2	12647.8	19532.2	7036.66	12339.8	20782.2	7536.34	18279.1	16131.4	17740.8	16572.2	25072.5	15552.4	16588.7	15401.3	18823.3	7329.69	12934.7	18837.9	11158.2	8160.19	6848.34	6420.93	17592.1	7270.74	10389.1	27899.1	23711.3	12981.2	13862.3	22076.7	23367.4	9521.86	9963.37	21967.9	22350.2	12754.6
1	6	1	ACTB5(20UM)			Actin, beta		21560.5	15476.9	15051.9	18260.5	19761.8	11562.5	10918.9	18733.3	8886.94	16130.8	22200.4	8149.22	20335.7	17654.9	21702.3	20024.3	20730.2	13960.4	12992	16368.5	21479.1	7773.41	12897.8	22811	10587.1	7437.26	5848.19	5403.39	17237.6	6783.84	7898.14	22104.8	23883	13778.7	14586.9	25845.2	23360.2	9048.39	9607.86	21267.3	25714.8	16329.3
1	7	1	ACTB5(5UM)			Actin, beta		11771.2	7562.07	8828.97	11703.8	13013.3	8497.09	7014.34	10273.4	3742.7	6137.43	17129.8	5584.01	11277.2	10101.8	10999.5	10125.6	12382.2	7401.27	5433.19	7449.58	10875.8	4715.48	4336.16	10109.7	5756.01	3937.32	2667.35	2564.48	8353.28	3474.67	4709.07	12960	15651.5	8892.85	7356.15	14989.4	11257	4602.51	2867.25	8017.38	11367.8	7947.63
1	8	1	ACTB5(5UM)			Actin, beta		14055.2	10240.9	10555.1	13183.1	12014.5	7042.59	8995.88	13420	4752.58	8294.18	16542.4	6153.07	13287.9	11028.3	13561.5	12612.7	12081.4	7361.31	5416.39	6719.33	14034.2	6168.31	5228.93	10777.1	7165.64	5164.94	3010.17	3043.18	10124	3553.71	5200	14653.9	19145.3	10518.9	8688.93	17502.1	14004.7	5711.47	3471.91	9304.5	14791.8	9840.38
1	9	1	GENO(DIGEST)			genomic DNA(digest)		22859.5	16323.8	22353.9	23218.8	11913.5	10695.1	11289.1	12230.5	20523.4	10450.1	12443.5	16551.9	14463.9	14325.6	25662.8	21018.7	21200.4	20983.1	12605.5	10113.9	18209.8	15529.3	19497.3	21805.5	15047.2	16879.9	7197.94	6977.75	12967.7	13693	12571.4	10995.8	13923.7	15087.4	11312.7	12655.4	10957	10468.8	12799.6	13517.6	18100.9	16976
1	10	1	GENO(DIGEST)			genomic DNA(digest)		24957.9	18395.7	21315.6	22202.5	13547.7	12066.3	10497.7	11285.2	36376.7	13540.3	15189.3	18137.1	16398.3	13714	26361.5	22286.6	20200.5	20236.1	12221.8	8702.94	17576	15446.3	20435.9	21054.4	13875.8	12670	7560.21	6935.59	12736.7	12993.9	11181.6	9629.81	13285.9	13655.3	11859.8	12571.8	9545.52	10018.3	12942.8	12608.8	18394.3	18644.8
1	11	1	GENO			genomic DNA		28083.3	20275.7	24577.9	22710.1	10806	10131.3	12099.4	11597.4	25178.5	10112.8	11791	14037	12947.4	12385.1	19736.7	17284.1	14538.8	14713.2	9716.39	7792.44	16099.1	14423.3	20174.6	19938.2	13528	13974.7	7839.06	7691.38	12354.1	11596.5	11506.6	9724.72	13348.2	14107.5	11622.8	11954.4	8513.98	8729.03	9375.69	8809.52	14795.6	16722.4
1	12	1	GENO			genomic DNA		30842.3	21023.3	23819.2	21876.9	11309.3	10338.9	11885.3	12084	26974.3	11298.4	10874.3	13623.1	13513.1	13185.1	22161	18732.2	15543.7	15493.6	7655.88	6608.4	17191.3	17047.7	21237.9	20432.9	13538.7	13178.4	7806.34	7554.61	10480.8	11096.5	11601	9943.85	13630.5	13008.6	12594.4	12506.4	7742.65	7879.57	10381	11022.9	15201.3	15147
1	13	1	FGL1	NM_004467	107	Fibrinogen-like 1		7550.35	7372.71	7292.82	8102.48	7678.96	7155.47	6323.92	8970.33	742.92	9363.78	15793.9	1117.99	8754.13	9907.91	11589.9	14979.2	8158.4	13113.2	8391.6	6491.6	4848.09	7641.53	5980.05	4831.92	835.752	6295.53	4442.15	1881.5	8790.83	3678.17	4439.25	12229.6	3614.63	8486.49	8010.45	5112.3	10978.1	3198.57	1878.53	9007.35	11911.7	7048.58
1	14	1	FGL1	NM_004467	107	Fibrinogen-like 1		6507.32	6208.17	5611.27	6819.58	7939.42	8445.31	6281.33	8985.1	920.307	9262.79	15502	1011.99	8868.11	9444.31	11948.4	14079	7584.38	13084.1	7856.72	6275.21	5782.88	8431.33	5430.42	4740.15	782.821	5502.03	3418.42	1752.69	8471.18	3555.02	3627.83	11428.1	4010.17	8677.9	8169.9	4869.83	11173.5	2986.74	2018.83	9308.64	13892.7	8059.94
1	15	1	INDO	NM_002164	840	Indoleamine-pyrrole 2,3 dioxygenase		53.0455	160.37	173.843	21.9987	-8.28479	31.068	-3.97445	0.567779	-43.9078	-34.2481	14.2117	-4.14508	-58.384	-3.47524	-213.671	-64.8101	32.6975	94.4596	65.1261	73.1092	40.0729	-51.0018	-16.9576	25.9352	-38.0731	-51.0737	19.1599	113.191	-26.2009	5.24017	19.3789	-29.3168	-22.8935	-1.27186	18.6942	-2.19931	-20.0717	15.4122	7.0357	32.6953	-13.8801	6.94006
1	16	1	INDO	NM_002164	840	Indoleamine-pyrrole 2,3 dioxygenase		27.7564	99.3061	117.505	41.8511	-8.80259	27.4434	7.9489	2.83889	-33.3699	1.75631	1.18431	8.88231	-29.192	30.5821	-108.354	-97.2152	61.0354	61.762	31.5126	23.5294	7.28597	-37.8871	-42.8928	34.9127	-18.5723	-6.03598	22.4024	48.3419	-19.6507	33.6245	5.96273	-20.8696	-10.1749	19.0779	43.4364	-20.8935	2.50896	13.2616	3.31092	-16.5546	9.46372	35.3312
1	17	1	EPHX2	NM_001979	113	Epoxide hydrolase 2, cytoplasmic		266.461	736.469	710.396	414.755	415.275	648.803	543.932	763.094	-112.404	528.65	1103.77	-49.7409	175.152	863.944	557.975	529.62	737.511	856.676	447.899	755.882	-93.2605	254.281	201.496	-91.7706	57.574	341.265	174.503	243.773	-36.2445	373.799	125.714	11.4286	243.561	800.636	455.258	254.57	645.52	356.989	122.09	422.969	90.8517	750.158
1	18	1	EPHX2	NM_001979	113	Epoxide hydrolase 2, cytoplasmic		226.985	621.126	514.017	298.323	431.327	643.107	553.584	698.368	-141.383	425.906	817.765	-49.1488	322.502	1025.89	770.633	665.316	544.959	701.181	392.437	642.857	60.4736	301.639	149.626	-133.666	26.9298	351.016	172.439	180.693	-29.2576	349.345	125.217	17.8882	175.517	684.897	432.165	217.732	507.885	279.928	124.573	396.482	90.2208	714.826
1	19	1	BMP1	NM_006129	1274	Bone morphogenetic protein 1		346.029	281.881	382.025	358.954	34.1748	59.5469	115.827	77.7857	-0.878156	82.5467	144.486	16.5803	29.192	155.691	90.1266	30.3797	219.437	237.602	120.168	113.025	-9.47177	32.0583	30.9227	0	10.679	81.7179	71.9234	107.59	51.9651	39.3013	52.6708	45.7143	177.424	128.458	142.405	267.766	166.308	188.172	145.68	170.098	48.5804	111.041
1	20	1	BMP1	NM_006129	1274	Bone morphogenetic protein 1		351.581	334.927	362.71	332.663	37.2816	65.7605	41.4478	31.2278	2.63447	81.6685	140.933	15.9882	96.6116	147.35	139.747	50.6329	205.631	257.221	168.908	131.513	-32.0583	72.8597	20.9476	-22.9426	1.39292	78.0035	68.0914	94.3257	26.6376	7.42358	33.2919	30.3106	192.051	140.541	124.261	218.832	172.043	181.362	124.573	152.302	60.5678	179.811
1	21	1	POLR3D	NM_001722	1276	BN51 (BHK21) temperature sensitivity complementing		275.713	203.547	250.57	368.075	165.178	217.994	91.9801	146.487	132.602	166.85	178.83	206.662	89.6612	166.116	70.8861	103.291	305.904	303.724	145.798	238.235	225.137	122.404	76.808	340.15	302.263	277.655	149.447	590.715	348.908	144.541	91.4286	343.851	384.102	209.221	220.481	387.629	312.186	177.778	136.161	292.188	203.155	127.445
1	22	1	POLR3D	NM_001722	1276	BN51 (BHK21) temperature sensitivity complementing		258.443	183.192	225.889	324.614	211.262	223.689	55.0745	176.579	79.034	122.942	254.626	202.517	129.279	232.841	147.848	160	304.45	307.357	229.832	247.059	358.47	86.7031	137.656	363.092	355.659	304.585	144.731	584.819	226.201	152.402	122.733	374.658	426.709	223.211	188.041	439.313	277.778	192.473	141.956	287.636	259.306	128.076
1	23	1	NAT2	NM_000015	2	N-acetyltransferase 2 (arylamine N-acetyltransferase)		302.236	1820.82	2257.28	364.856	165.178	2578.12	2226.26	94.819	-114.16	1745.77	5112.07	-63.9526	1100.26	3593.4	3800.51	1204.05	347.321	3279.93	2316.39	263.025	-129.69	1518.4	1281.8	-127.681	26.9298	1288.91	1046.72	43.0361	-44.5415	975.109	1251.68	9.93789	183.784	2232.11	1597.8	175.395	552.688	1286.38	593.482	324.47	8.83281	2151.42
1	24	1	NAT2	NM_000015	2	N-acetyltransferase 2 (arylamine N-acetyltransferase)		283.732	1454.43	1615.56	252.18	124.79	2507.7	2456.21	187.367	-160.703	1891.55	4555.44	-76.98	1131.54	3730.32	3775.19	1240.51	283.379	2891.19	2049.16	244.538	-99.8179	1758.11	1173.07	-119.701	-17.6436	1028.9	1057.04	41.5623	-41.4847	1047.6	976.398	-17.8882	111.924	2321.78	1343.23	104.467	396.774	930.466	576.927	337.3	17.0347	1816.4
1	25	1	DEFA6	NM_001926	711	Defensin, alpha 6, Paneth cell-specific		-16.6538	11.1025	-13.4138	-38.0952	-60.5825	-64.2071	-67.5656	-65.2945	-111.526	-208.123	-194.819	-60.3997	-101.477	-146.655	-247.089	-128.608	-48.683	-26.8847	-41.5966	-15.5462	-142.805	-150.82	-134.663	-115.711	-76.6106	-70.5746	-28.5925	-20.9285	-117.467	-107.86	-53.1677	-63.6025	-64.8649	-73.132	-44.5361	-50.5842	-26.1649	-21.5054	-19.4516	-29.7982	-85.8044	-63.7224
1	26	1	DEFA6	NM_001926	711	Defensin, alpha 6, Paneth cell-specific		-28.99	-28.99	-7.51174	-15.0235	-49.1909	-67.3139	-74.379	-55.6423	-99.2316	-168.606	-137.38	-42.0429	-112.598	-134.144	-194.43	-91.1392	-54.4959	-51.5895	-32.7731	-12.605	-124.59	-107.832	-138.653	-93.7656	-86.361	-53.3952	-26.8239	-20.339	-101.747	-61.5721	-50.1863	-93.4161	-79.4913	-55.9618	-40.1375	-58.2818	-20.0717	-18.638	-28.1428	-23.5903	-84.5426	-44.164
1	1	2	FGFR1	NM_023109	748	Fibroblast growth factor receptor 1 (fms-related tyrosine kinase 2, Pfeiffer syndrome)		811.103	923.362	786.05	716.834	325.178	452.039	491.128	493.967	342.481	452.25	501.554	296.077	624.848	492.789	604.557	643.038	337.148	366.939	413.025	283.193	276.867	359.199	373.067	472.818	467.092	485.665	190.125	287.693	1263.32	427.511	448.696	1750.56	1825.12	557.711	403.574	1397.11	315.412	540.143	328.195	299.224	239.748	416.404
1	2	2	FGFR1	NM_023109	748	Fibroblast growth factor receptor 1 (fms-related tyrosine kinase 2, Pfeiffer syndrome)		750.655	969.005	747.418	737.223	435.469	450.485	543.932	606.388	428.54	597.146	692.228	354.108	779.149	549.783	665.316	680.506	417.075	425.068	388.235	315.966	391.257	397.814	431.92	544.638	396.053	394.66	243.183	279.735	1380.35	438.428	428.323	2053.66	1832.11	591.415	530.584	1527.42	312.545	634.409	313.295	302.535	287.697	451.735
1	3	2	SFTPC	NM_003018	1074	Surfactant, pulmonary-associated protein C		-30.2236	-23.4387	-1.60966	-37.0221	-66.2783	-62.1359	-66.9979	-73.8112	-100.11	-187.047	-115.47	-50.3331	-110.513	-172.372	-232.911	-170.127	-87.9201	-108.992	-32.7731	-39.4958	-66.3024	-56.8306	-118.703	-132.668	-98.8973	-97.5044	-37.1408	-35.3721	-76.4192	-67.2489	-84.9689	-88.9441	-89.6661	-61.6852	-65.4296	-78.0756	-36.5591	-22.5806	-7.44956	-5.7941	-86.4353	-56.7823
1	4	2	SFTPC	NM_003018	1074	Surfactant, pulmonary-associated protein C		-21.5883	17.2706	-4.29242	-20.389	-65.7605	-56.4401	-38.6089	-55.6423	-82.5467	-123.82	-139.156	-60.9919	-123.023	-149.435	-361.519	-169.114	-117.711	-64.6685	-48.7395	-50.8403	-80.8743	-92.5319	-95.7606	-135.661	-120.255	-117.005	-32.4245	-17.6861	-74.2358	-79.476	-93.913	-87.4534	-89.6661	-58.5056	-67.079	-86.323	-59.8566	-28.6738	-16.5546	-45.939	-128.707	-61.1987
1	5	2	MSR1	NM_002445	49	Macrophage scavenger receptor 1		32.074	72.1665	56.8746	58.4842	-22.7832	-23.301	-46.5578	-28.3889	-115.917	-124.698	-121.984	-38.49	-79.2354	-147.35	-375.696	-134.684	-70.4814	-32.6975	-28.5714	9.66387	-72.1311	-61.2022	-145.636	-126.683	-93.3256	-38.0731	-9.72734	2.06338	-52.8384	-20.524	-42.236	-34.7826	-75.0397	-24.8013	-45.0859	-65.9794	-55.5556	-24.0143	-33.523	-42.628	-78.2334	-22.082
1	6	2	MSR1	NM_002445	49	Macrophage scavenger receptor 1		-16.037	34.5412	23.0718	65.4594	-41.9417	-13.9806	-47.6934	-5.67779	-58.8364	-90.4501	-97.1132	-46.188	-83.4057	-100.782	-226.835	-123.544	-48.683	-16.7121	-12.1849	0.420168	-106.375	-31.3297	-121.696	-136.658	-116.541	-43.6448	-10.0221	0.884304	-31.441	8.29694	-46.7081	-20.8696	-67.4086	-38.1558	-34.6392	-32.9897	-57.7061	-8.24373	-25.2457	-64.5629	-98.4227	-40.3785
1	7	2	DUSP4	NM_057158	2359	Dual specificity phosphatase 4		139.399	99.3061	180.282	92.2871	417.346	236.117	122.64	442.867	40.3952	204.61	199.556	87.6388	89.6612	141.095	74.9367	89.1139	255.041	213.624	105.462	179.832	70.674	163.934	46.8828	16.9576	54.7882	109.112	92.8519	241.415	56.3319	85.1528	138.137	369.193	224.483	265.183	130.859	186.392	122.222	103.943	27.3151	70.357	171.609	107.256
1	8	2	DUSP4	NM_057158	2359	Dual specificity phosphatase 4		175.79	89.4372	171.16	119.115	435.469	210.744	172.605	499.645	21.0757	145.774	158.697	52.7017	73.6751	112.598	129.62	87.0886	223.797	225.25	103.782	180.252	107.104	115.118	25.9352	83.7905	111.898	91.9327	99.6315	266.47	65.9389	91.7031	152.05	219.13	197.138	359.936	134.708	170.997	88.8889	55.914	29.3844	98.4997	245.426	196.215
1	9	2	ADAM9	NM_003816	2442	A disintegrin and metalloproteinase domain 9 (meltrin gamma)		244.873	336.777	281.69	369.685	524.531	124.79	153.3	967.495	17.5631	53.5675	176.462	156.921	122.328	75.7602	-71.8987	35.443	221.617	345.141	96.6387	264.286	644.08	80.8743	21.9451	691.272	238.654	164.364	51.2896	582.461	148.035	141.921	82.4845	507.329	2061.69	332.591	194.089	2696.91	187.455	164.875	59.5965	169.684	697.792	206.309
1	10	2	ADAM9	NM_003816	2442	A disintegrin and metalloproteinase domain 9 (meltrin gamma)		265.844	399.075	264.52	325.151	613.074	153.269	202.129	1021.43	34.2481	57.0801	169.356	213.175	122.328	139.01	50.6329	74.9367	186.013	283.379	107.983	245.798	1006.19	233.88	18.9526	645.387	361.695	80.7893	67.2071	456.595	190.83	125.328	120.248	563.975	2464.23	255.008	250.172	2740.89	208.244	184.229	79.462	120.435	841.009	223.344
1	11	2	ATP6V1B2	NM_001693	1697	ATPase, H+ transporting, lysosomal (vacuolar proton pump), beta polypeptide, 56/58kD, isoform 2		1786.89	1612.95	1475.52	1801.74	1093.59	673.657	803.974	1763.52	396.926	670.911	1190.82	349.371	574.805	879.93	926.582	1138.23	1357.31	1262.13	707.143	975.21	930.419	741.712	757.107	1250.87	1340.92	617.528	398.231	1228.3	839.301	599.127	599.752	1091.68	1365.98	992.051	817.045	1618.69	1073.12	500.717	468.081	1397.21	1744.48	808.833
1	12	2	ATP6V1B2	NM_001693	1697	ATPase, H+ transporting, lysosomal (vacuolar proton pump), beta polypeptide, 56/58kD, isoform 2		1620.97	1581.5	1284.51	1653.66	982.265	672.621	909.013	1657.35	509.33	1043.25	1258.92	319.171	702.693	1172.55	1035.95	1308.35	1578.93	1197.46	567.647	838.235	1212.39	1050.64	680.299	1115.21	1227.63	526.524	376.124	1167.58	867.686	570.742	606.708	924.72	1452.46	1005.41	887.423	1540.62	1011.11	374.552	459.39	1390.17	1924.29	940.063
1	13	2	DEFA4	NM_001925	2582	Defensin, alpha 4, corticostatin		-6.16808	-1.23362	22.5352	1.60966	-92.1683	-86.9903	-76.0823	-47.1256	-149.286	-200.22	-160.474	-64.5448	-125.109	-170.287	-267.342	-182.278	-114.078	-66.1217	-46.2185	-46.6387	-117.304	-112.204	-173.566	-210.474	-103.076	-85.4324	-35.9617	-35.9617	-66.3755	-68.559	-67.0807	-65.5901	-80.7631	-64.2289	-64.3299	-64.8797	33.3333	-39.4265	-30.626	28.9705	-111.041	-92.7445
1	14	2	DEFA4	NM_001925	2582	Defensin, alpha 4, corticostatin		-0.616808	-15.4202	9.65795	25.218	-78.1877	-72.4919	-84.0312	-70.4045	-97.4753	-164.215	-187.713	-55.0703	-106.342	-158.471	-186.329	-153.924	-70.4814	-36.3306	-30.2521	-28.5714	-112.204	-115.847	-145.636	-137.656	-127.22	-114.684	-31.2454	-22.6971	-55.0218	-33.6245	-76.5217	-77.5155	-78.2194	-34.9762	-52.2337	-80.8247	22.2222	-29.0323	-23.5903	23.1764	-110.41	-60.5678
1	15	2	STAR	NM_000349	3132	Steroidogenic acute regulatory protein		618.042	832.074	818.243	731.321	280.129	771.003	353.158	344.074	417.124	892.206	892.376	447.076	523.371	858.384	787.848	516.456	495.55	863.215	404.202	421.008	235.337	655.738	593.516	469.825	751.712	714.103	451.879	790.862	910.48	600.437	445.714	907.329	534.181	864.865	718.625	641.1	674.91	560.932	418.831	645.215	849.211	784.227
1	16	2	STAR	NM_000349	3132	Steroidogenic acute regulatory protein		672.938	802.467	772.099	699.665	232.492	816.052	395.174	330.447	482.108	1211.86	836.714	399.704	425.369	945.265	895.19	490.127	605.268	929.337	391.176	431.513	332.24	989.435	554.613	407.98	800	725.247	429.772	817.686	895.197	692.576	516.273	895.404	637.838	883.307	850.034	615.258	620.43	509.677	461.873	684.946	994.322	905.363
1	17	2	BLK	NM_001715	2243	B lymphoid tyrosine kinase		19.121	45.027	35.949	9.1214	-84.4013	-73.0097	-97.0901	-90.8446	-131.723	-166.85	-125.537	-53.886	-103.562	-139.01	-157.975	-145.823	-106.085	-73.3878	-47.479	-48.7395	-152.277	-200.364	-110.723	-150.623	-67.3244	-118.862	-30.6559	-25.9396	-92.1397	-85.1528	-64.5963	-75.528	-83.9428	-50.2385	-53.8832	-68.7285	-26.8817	-18.638	-34.7646	-31.4537	-98.4227	-88.3281
1	18	2	BLK	NM_001715	2243	B lymphoid tyrosine kinase		23.4387	48.7278	45.0704	-9.1214	-88.0259	-80.7767	-107.878	-106.175	-121.186	-222.173	-126.129	-64.5448	-135.534	-85.4909	-193.418	-117.468	-107.539	-96.6394	-57.563	-51.2605	-126.047	-167.577	-154.613	-164.589	-113.291	-111.434	-28.8873	-32.1297	-79.0393	-86.0262	-69.5652	-99.3789	-93.4817	-90.938	-47.2852	-64.8797	-35.8423	-32.2581	-52.1469	-25.6596	-121.136	-87.6972
1	19	2	STMN4	NM_030795	3815	Stathmin-like 4		267.078	215.883	236.083	369.148	354.693	515.728	299.219	507.026	397.805	344.237	567.876	519.911	298.871	464.987	488.101	337.215	332.062	438.874	267.647	263.025	193.078	151.548	191.521	295.262	390.017	366.338	241.71	602.506	165.502	308.734	206.211	226.584	520.191	454.054	444.261	809.897	356.989	324.731	204.035	307.915	280.757	280.757
1	20	2	STMN4	NM_030795	3815	Stathmin-like 4		291.133	233.153	196.378	327.297	470.162	378.511	269.127	498.51	387.267	344.237	389.637	500.37	396.872	505.995	414.177	347.342	342.234	386.558	285.714	258.403	128.233	128.233	241.397	348.13	381.196	357.052	223.729	530.287	102.62	179.476	174.907	240	529.094	433.068	399.725	771.409	339.068	313.262	195.344	344.335	350.789	302.208
1	21	2	ZDHHC2	NM_016353	5943	Rec		381.187	292.984	321.932	492.019	299.288	380.065	175.444	315.117	190.56	394.292	332.791	203.109	312.772	404.518	466.835	527.595	569.664	302.271	206.303	571.008	335.155	155.191	154.613	426.933	561.811	468.95	157.406	550.037	348.472	189.52	207.702	649.441	309.062	284.261	292.509	287.01	509.319	248.387	159.338	343.094	287.066	171.609
1	22	2	ZDHHC2	NM_016353	5943	Rec		305.32	261.527	307.445	395.976	383.172	268.22	165.224	341.803	232.711	349.506	455.959	175.278	426.759	426.064	429.367	495.19	608.174	308.084	215.126	517.647	468.488	195.993	158.603	460.848	521.88	449.449	174.208	510.538	426.201	171.179	194.783	644.472	249.921	364.388	202.887	268.866	458.781	225.448	146.508	324.884	362.145	216.404
1	23	2	KIAA0711	NM_014867	5333	KIAA0711 gene product		46.2606	109.792	147.015	26.8276	-49.1909	78.7055	28.3889	-22.1434	-46.5423	-64.1054	112.509	-5.92154	66.7246	55.6038	20.2532	149.873	-78.4741	111.898	44.1176	-23.9496	-155.92	-118.033	-52.8678	-134.663	13.4649	-9.75044	19.1599	262.638	-77.2926	-44.9782	5.96273	-14.4099	43.2432	44.5151	3.29897	48.3849	172.043	379.211	108.019	85.2561	-20.8202	85.1735
1	24	2	KIAA0711	NM_014867	5333	KIAA0711 gene product		22.8219	53.6623	94.4333	33.2663	-33.1392	95.7929	31.7956	-27.2534	-51.8112	-52.6894	53.886	-21.3175	54.9088	11.1208	-35.443	132.658	-58.8556	72.6612	40.7563	-42.8571	-153.734	-96.1749	-70.8229	-127.681	29.7156	11.6077	29.4768	261.754	-86.8996	-35.8079	-2.48447	-35.2795	27.345	78.8553	7.69759	28.5911	101.792	270.251	64.5629	49.2499	-49.2114	69.4006
1	25	2	MGC29816	AK021776	5019	Homo sapiens cDNA FLJ11714 fis, clone HEMBA1005219, weakly similar to NUCLEAR PROTEIN SNF7		201.696	220.817	247.887	215.694	798.964	332.427	357.133	919.233	-14.9286	61.4709	522.872	194.226	423.979	321.112	500.253	387.848	557.312	435.967	393.277	531.933	63.388	104.918	66.8329	152.618	123.041	103.54	153.574	233.751	50.2183	50.655	150.559	209.689	223.847	317.965	167.148	157.801	319.713	217.921	115.054	194.93	303.47	297.161
1	26	2	MGC29816	AK021776	5019	Homo sapiens cDNA FLJ11714 fis, clone HEMBA1005219, weakly similar to NUCLEAR PROTEIN SNF7		158.52	198.612	249.497	201.744	719.223	351.586	323.634	873.811	-8.78156	117.673	488.527	172.317	389.227	332.233	417.215	435.443	451.953	372.752	318.908	489.916	189.435	118.761	55.8603	84.788	98.8973	49.2165	183.051	209.875	71.179	56.7686	70.559	164.969	239.746	286.169	152.852	156.151	253.763	182.079	74.0817	206.105	273.817	272.555
1	1	3	FLJ10569	NM_018142	5105	Hypothetical protein FLJ10569		406.476	727.833	745.272	387.928	1141.23	637.411	647.835	1593.75	137.87	400.439	908.364	237.454	579.67	615.812	693.671	749.367	1134.97	648.865	529.832	1178.15	273.953	303.825	287.282	472.818	227.51	342.658	257.922	315.402	286.9	309.607	468.075	720	502.385	911.924	509.141	302.955	1065.59	406.452	165.546	675.841	697.792	589.274
1	2	3	FLJ10569	NM_018142	5105	Hypothetical protein FLJ10569		353.431	796.916	549.966	303.689	1287.25	778.77	761.959	1940.67	216.905	554.995	1081.87	252.85	713.814	864.639	1041.01	944.81	1524.43	809.446	527.311	1174.79	432.787	410.2	466.833	638.404	334.765	397.446	264.407	295.652	279.913	365.502	526.708	839.752	539.269	1075.99	544.33	300.206	1206.81	484.946	127.47	633.626	945.741	862.461
1	3	3	FLJ10477	NM_018105	7432	Hypothetical protein FLJ10477		171.473	247.957	141.113	148.625	178.641	96.3107	155.004	389.496	-10.5379	-18.4413	219.097	121.984	9.73067	36.1425	-62.7848	16.2025	142.416	106.085	101.261	323.95	16.0291	-2.91439	-13.9651	82.793	-47.8236	52.9309	26.5291	183.935	13.9738	10.4803	82.4845	157.516	593.323	219.396	68.7285	509.141	146.953	105.735	16.1407	77.3927	246.688	211.987
1	4	3	FLJ10477	NM_018105	7432	Hypothetical protein FLJ10477		159.753	146.8	111.066	128.236	189.515	147.573	181.689	441.164	-16.685	50.0549	288.971	114.878	-10.4257	-18.7663	-54.6835	83.038	332.788	232.516	91.5966	349.58	37.8871	-34.9727	95.7606	225.436	-28.3227	15.3221	66.9123	238.762	19.6507	28.821	113.292	220.124	716.057	220.032	100.619	527.835	191.398	104.659	23.5903	43.0419	269.401	259.937
1	5	3	BLP1	NM_031940	7471	BBP-like protein 1		713.03	645.798	494.165	651.375	600.129	634.304	684.741	925.479	378.485	494.402	719.467	505.699	166.116	430.93	443.544	380.759	757.13	587.103	442.017	604.202	496.903	305.282	280.299	513.716	500.522	534.417	328.961	752.248	790.393	401.31	385.093	822.36	1800.32	767.568	600.962	1607.7	456.272	289.247	186.653	404.759	1130.6	471.293
1	6	3	BLP1	NM_031940	7471	BBP-like protein 1		664.919	610.64	435.144	630.449	754.951	681.424	761.959	1067.99	482.108	544.457	664.989	507.476	263.423	684.622	732.152	584.304	867.575	762.943	452.521	659.664	714.754	555.92	472.818	838.903	439.698	531.631	330.73	756.374	778.166	366.376	431.304	919.752	1987.92	1083.62	669.141	1705.57	484.588	347.67	202.38	386.963	1280.13	567.823
1	7	3	PNMA2	AB020690	7782	Paraneoplastic antigen MA2		3.08404	111.025	27.3642	17.1697	-61.6181	-29.5146	-48.2612	-62.4556	-145.774	-176.509	-75.2036	-21.9097	-85.4909	-120.243	-301.772	-62.7848	-111.172	-9.44596	-35.2941	-35.2941	-140.619	-120.219	-150.623	-170.574	-136.97	-57.574	-35.9617	-43.0361	-79.0393	-40.1747	-49.1925	17.3913	-62.9571	-20.9857	-43.4364	-29.6907	-59.4982	-14.6953	-32.2814	-6.20797	-132.492	-11.9874
1	8	3	PNMA2	AB020690	7782	Paraneoplastic antigen MA2		8.63531	70.3161	10.1945	39.7049	-63.1715	-32.6214	-23.8467	-28.9567	-157.19	-111.526	-53.886	-29.0155	-73.6751	-123.023	-245.063	-92.1519	-104.632	-7.99273	-46.2185	-38.2353	-89.6175	-54.6448	-149.626	-119.701	-140.685	-51.538	-26.8239	-42.7413	-56.3319	-15.2838	-54.1615	2.48447	-76.9475	-8.90302	-20.3436	-42.8866	-30.8244	-8.96057	-26.0735	19.4516	-120.505	-22.7129
1	9	3	SFRP1	NM_003012	7306	Secreted frizzled-related protein 1		410.177	514.418	506.506	386.854	401.294	374.369	309.439	430.376	314.38	591.877	754.404	213.175	369.765	699.218	527.595	460.759	289.918	515.895	337.815	326.471	531.148	314.026	156.608	554.613	383.517	468.021	295.652	532.646	501.31	331.004	245.466	398.012	395.548	398.092	277.663	562.474	267.384	302.151	192.861	335.23	873.186	570.978
1	10	3	SFRP1	NM_003012	7306	Secreted frizzled-related protein 1		421.28	453.971	428.706	394.903	378.511	437.54	365.649	453.087	320.527	731.504	802.961	256.403	480.973	765.248	713.924	588.354	306.63	534.06	314.706	298.319	488.16	354.827	196.509	579.551	399.768	463.378	253.206	497.863	543.231	386.463	281.739	524.224	379.014	413.355	344.192	538.832	286.738	323.297	210.243	278.945	1003.15	553.312
1	11	3	ASH2L	NM_004674	6856	Ash2 (absent, small, or homeotic)-like (Drosophila)		270.162	307.17	275.252	358.417	256.828	327.767	242.441	544.5	-15.8068	158.068	541.821	192.45	73.6751	305.126	188.354	133.671	628.52	434.514	196.218	511.345	143.534	142.077	79.8005	176.559	104.005	317.586	175.976	346.057	124.017	289.52	186.832	327.453	894.754	499.841	367.285	1676.98	558.781	169.892	109.674	353.026	611.987	298.423
1	12	3	ASH2L	NM_004674	6856	Ash2 (absent, small, or homeotic)-like (Drosophila)		284.965	312.722	260.228	313.347	302.395	357.282	301.49	625.692	16.685	164.215	348.187	119.615	61.8593	153.606	205.57	76.962	723.706	435.241	161.765	400	233.88	306.011	46.8828	133.666	31.5728	240.046	154.164	316.286	79.9127	201.747	205.217	260.87	1004.77	497.297	354.089	1502.13	583.154	168.459	111.33	326.539	621.451	370.978
1	13	3	VDAC3	NM_005662	7381	Voltage-dependent anion channel 3		2552.97	2474.02	2554.53	2353.86	2457.99	1706.15	2190.49	3494.68	768.386	1496.38	4416.88	1218.65	1499.91	2249.17	4296.71	2277.47	4868.3	2390.55	1757.98	2876.05	1932.97	1117.67	1250.87	2133.67	1007.54	1257.34	1059.4	783.788	857.642	777.293	1445.47	1214.91	7867.73	1806.68	2665.02	8530.58	1497.13	928.315	397.31	819.865	4153.31	1656.78
1	14	3	VDAC3	NM_005662	7381	Voltage-dependent anion channel 3		2057.05	1768.39	1951.98	1805.5	2803.88	2057.73	2585.66	3379.42	782.437	1539.41	4036.12	1065.28	1700.09	2308.95	3931.14	2208.61	4105.36	2050.5	856.723	1712.18	2533.33	1492.9	1324.69	1947.13	741.033	1208.59	814.738	761.385	814.41	769.432	1418.14	1093.17	8534.18	1989.19	2519.31	8553.68	1335.84	860.215	458.976	839.317	4955.21	1836.59
1	15	3	MTSG1	AB033114	7946	AT2 receptor-interacting protein 1		811.103	1155.28	1023.74	1055.94	1449.32	698.511	976.011	2696.95	22.8321	697.256	1645	105.996	428.844	1036.32	983.291	796.962	845.05	1178.56	657.143	1055.46	291.439	477.96	643.392	455.86	94.2542	411.84	225.497	466.912	299.563	365.066	506.832	693.665	188.871	1155.48	850.034	220.481	800	540.143	180.031	391.93	866.877	856.151
1	16	3	MTSG1	AB033114	7946	AT2 receptor-interacting protein 1		633.462	830.224	814.487	697.518	1802.98	754.951	681.334	2238.18	-36.8825	787.706	1487.49	97.1132	603.997	1223.28	1243.54	796.962	900.272	985.286	525.63	836.975	577.049	883.789	538.653	544.638	188.044	527.452	200.737	356.374	336.681	425.328	395.031	731.429	150.715	1226.71	806.598	131.409	712.186	425.09	157.268	336.058	1197.48	965.3
1	17	3	LOC51125	NM_016099	7953	HSPC041 protein		3605.24	2825.6	3128.64	4197.99	2995.47	2500.97	2370.48	3044.43	3169.26	4735.02	3247.37	1803.11	1827.98	2586.97	2891.14	2147.85	2925.34	3089.55	2034.45	2254.2	2533.33	2391.26	3063.34	3929.18	3471.62	3374.58	1672.81	3111.86	3552.4	2648.03	2248.45	3649.69	5631.8	3860.1	3005.36	4929.76	3636.2	1754.48	1909.16	2927.26	3645.43	1918.61
1	18	3	LOC51125	NM_016099	7953	HSPC041 protein		3646.57	2758.37	2815.83	3540.71	3262.14	2728.8	3076.22	3858.06	3144.68	4245.88	3050.78	1584.01	2186.62	3029.71	3814.68	2833.42	3580.74	3409.99	1650.42	1978.99	3275.77	3580.33	3298.75	4241.4	3588.62	2898.2	1820.78	3629.48	3131	2425.76	1900.62	2903.85	5918.6	3937.04	2762.89	4023.64	3162.72	1521.86	1600.83	2669.43	3369.72	1896.53
1	19	3	EXTL3	NM_001440	9018	Exostoses (multiple)-like 3		3231.46	2792.29	2690.81	3107.71	3319.09	2039.09	1910.01	3508.87	2060.15	3221.08	2723.32	1412.29	1826.59	2190.79	2917.47	2337.22	4308.81	2176.93	1481.51	2702.94	2193.81	1965.76	1894.26	2889.78	3164.71	1968.2	1156.08	2248.78	1920.96	1514.41	1559.25	2751.3	2878.22	2207.95	1453.75	2602.89	2400	1711.47	1536.68	2371.03	3014.51	1893.38
1	20	3	EXTL3	NM_001440	9018	Exostoses (multiple)-like 3		3113.65	2652.27	2559.89	3208.58	3058.64	2018.38	1888.43	3759.26	2014.49	2423.71	2280.38	1128.65	2115.73	2656.47	3102.78	2450.63	4051.59	2290.28	1272.27	2660.08	2641.17	2002.19	2130.67	3012.47	3265.93	1941.73	959.764	1812.23	1850.22	1199.13	1428.57	2308.07	2997.77	2140.54	1297.59	2502.27	2057.35	1458.42	1242.01	2373.1	3141.32	1638.49
1	21	3	DLC1	AB051510	8700	Deleted in liver cancer 1		531.072	526.137	558.551	608.987	693.333	816.052	542.229	711.994	299.451	667.398	952.184	316.802	790.964	1140.57	1112.91	1061.27	915.531	815.985	591.597	881.513	284.882	496.903	374.065	446.883	589.205	638.421	269.123	677.377	331.878	310.48	386.584	630.062	524.006	727.504	421.168	444.811	582.079	540.143	328.195	463.942	418.297	528.076
1	22	3	DLC1	AB051510	8700	Deleted in liver cancer 1		438.551	427.448	473.776	563.38	670.032	724.919	587.651	807.949	286.279	800	894.152	310.881	782.624	1042.57	1032.91	1127.09	911.898	704.814	539.496	907.563	381.056	542.077	370.075	410.973	472.2	608.706	321.887	683.272	284.716	339.301	320	609.193	495.39	711.606	368.385	445.911	490.681	497.849	319.089	421.314	443.533	559.621
1	23	3	MGC1136	NM_024025	8719	Hypothetical protein MGC1136		822.205	859.83	877.264	895.506	336.57	603.754	412.207	395.174	360.922	766.63	799.408	383.716	400.348	861.164	804.051	582.278	847.956	699.001	576.891	806.303	176.321	482.332	397.007	308.229	361.23	690.888	347.826	713.633	204.803	445.852	376.646	369.689	666.455	590.779	530.034	582.818	548.746	436.201	364.615	521.469	256.151	699.685
1	24	3	MGC1136	NM_024025	8719	Hypothetical protein MGC1136		877.718	835.158	746.881	768.88	323.107	626.019	450.816	375.869	245.884	745.554	769.8	381.347	316.942	799.305	636.962	489.114	826.158	725.159	520.588	750	230.237	602.55	422.943	287.282	383.053	463.378	357.259	735.741	249.782	465.502	415.901	359.255	542.448	565.342	438.763	556.426	418.996	372.401	302.121	449.871	246.057	679.495
1	25	3	LOC114926	BC013035	10018	Homo sapiens, Similar to fasciculation and elongation protein zeta 2 (zygin II), clone MGC:4729 IMAG		1096.68	842.56	1017.84	1415.43	2221.88	1487.64	1551.74	2543.65	144.018	1240.83	2913.99	305.551	2078.89	2157.43	2534.68	2763.54	2598.37	1688.65	1336.97	2497.48	606.922	1027.32	804.988	556.608	776.32	756.355	678.85	1054.68	230.131	510.917	801.491	510.807	4321.78	1330.37	881.924	4277.66	1016.49	1332.62	538.024	629.074	1186.12	1410.73
1	26	3	LOC114926	BC013035	10018	Homo sapiens, Similar to fasciculation and elongation protein zeta 2 (zygin II), clone MGC:4729 IMAG		872.167	611.874	773.172	1166.47	2104.85	1476.25	1489.28	2428.39	137.87	1305.82	2402.96	256.995	2016.33	2451.43	2392.91	2436.46	2003.27	1493.19	1128.57	2051.26	584.335	1130.05	775.062	464.838	759.605	679.745	686.22	964.48	292.576	565.939	735.404	432.298	4506.84	1224.8	797.801	3805.36	864.516	1060.57	447.801	503.259	1199.37	1210.09
1	1	4	LEPROTL1	NM_015344	11000	Leptin receptor overlapping transcript-like 1		207.247	247.34	221.06	172.233	530.227	357.799	214.62	616.04	28.101	60.5928	305.551	135.603	314.857	371.851	281.519	618.734	205.631	279.746	289.496	484.874	357.741	83.7887	34.9127	716.209	22.2867	129.541	108.769	334.267	151.092	85.1528	224.099	579.379	315.421	461.049	189.141	196.289	141.219	79.5699	2.89705	45.939	214.511	270.662
1	2	4	LEPROTL1	NM_015344	11000	Leptin receptor overlapping transcript-like 1		210.332	222.668	146.479	121.261	583.56	385.243	363.378	859.049	-26.3447	93.0845	464.249	134.419	345.439	487.924	376.709	841.519	316.803	407.629	270.588	407.983	451.73	136.248	149.626	1024.44	96.5757	205.223	97.8629	333.972	223.144	127.511	275.776	840.248	338.951	562.798	218.832	300.756	169.534	147.67	43.4558	40.9726	398.107	413.88
1	3	4	ChGn	NM_018371	11260	Hypothetical protein FLJ11264		154.202	150.501	89.0677	147.552	187.961	73.0097	40.8801	298.652	-52.6894	-36.0044	75.7957	38.49	68.8097	-36.1425	-168.101	94.1772	159.128	116.258	74.3697	177.311	-18.9435	-42.9872	-64.8379	-15.9601	-1.85723	14.3935	20.0442	148.563	65.0655	23.1441	15.4037	355.776	78.8553	205.405	69.2784	162.749	24.0143	62.3656	8.27729	28.1428	34.0694	57.4132
1	4	4	ChGn	NM_018371	11260	Hypothetical protein FLJ11264		111.025	92.5212	98.7257	125.553	123.236	38.835	69.269	338.396	-35.1262	-13.1723	-9.47446	34.9371	86.1859	-1.3901	-189.367	106.329	94.4596	94.4596	45.7983	91.5966	-24.7723	-37.8871	-26.9327	-11.9701	-26.4655	1.39292	16.8018	170.081	65.9389	27.0742	77.5155	317.516	145.628	178.696	111.065	124.261	56.9892	48.7455	10.7605	36.0062	20.8202	35.3312
1	5	4	FLJ10871	NM_018250	15562	Hypothetical protein FLJ10871		552.043	461.989	445.875	554.259	366.602	913.398	760.823	575.727	35.1262	1252.25	1221.02	152.776	177.237	712.424	339.241	332.152	640.872	718.619	597.479	678.151	244.08	945.719	543.641	211.471	154.614	1122.23	628.445	346.352	477.293	875.546	587.826	591.801	422.258	1080.45	754.364	438.213	210.753	367.384	179.203	161.821	394.322	841.009
1	6	4	FLJ10871	NM_018250	15562	Hypothetical protein FLJ10871		581.65	525.52	426.559	488.263	402.33	1196.63	763.094	622.853	61.4709	1509.55	1081.87	172.909	262.728	622.763	619.747	488.101	688.828	749.137	402.941	553.782	315.483	1284.52	870.823	389.027	122.577	1381.31	535.004	253.795	439.301	666.376	636.522	549.565	505.564	1109.7	804.948	383.78	239.068	400.358	187.894	151.888	395.584	806.309
1	7	4	KIF13B	NM_015254	15711	Kinesin family member 13B		1998.46	1975.02	1633.27	2159.09	2146.8	2881.55	2067.85	3268.7	2456.2	2666.08	480.829	257.587	1515.2	2469.5	2824.3	2312.91	2007.63	2644.14	1386.55	1765.97	2215.66	2345.36	1607.98	2721.2	2097.74	2276.96	1411.35	2573.03	2462.01	2055.46	1634.78	2274.78	2289.98	2866.77	2209.21	2545.7	1872.04	1387.1	1105.02	1792.86	2417.67	2422.71
1	8	4	KIF13B	NM_015254	15711	Kinesin family member 13B		2105.17	1997.22	1558.15	2292.15	2498.38	3206.21	2188.79	3758.69	3113.06	3293.08	2967.88	2394.67	1850.91	2682.19	3203.04	2662.28	2671.03	2776.39	1495.38	1721.01	3111.11	2811.66	2117.71	3089.28	2056.41	2262.57	1289.61	2639.65	2778.6	2560.7	2037.27	2409.44	2263.28	3075.99	2171.27	2884.4	2067.74	1297.85	1145.99	1851.22	2938.17	2690.22
1	9	4	CDCA2	BC015691	15091	Homo sapiens, clone IMAGE:4810400, mRNA		27.1396	3.08404	26.8276	-6.43863	-64.7249	-76.6343	-56.7779	-48.2612	-114.16	-199.341	-88.2309	-36.7135	-148.045	-214.77	-292.658	-175.19	-85.7402	-104.632	-26.4706	-39.0756	-88.8889	-96.1749	-154.613	-216.459	-90.0754	-90.0754	-28.5925	-26.2343	-77.2926	-69.869	-49.1925	-82.9814	-35.6121	-44.5151	-52.2337	-45.6357	-48.3871	-30.1075	-25.6596	-47.5944	-64.3533	-94.0063
1	10	4	CDCA2	BC015691	15091	Homo sapiens, clone IMAGE:4810400, mRNA		40.0925	-3.70085	23.0718	40.778	-42.9773	-45.5663	-64.159	-46.5578	-93.0845	-117.673	-107.18	-40.2665	-141.095	-212.685	-288.608	-93.1646	-55.2225	-96.6394	-36.5546	-28.1513	-72.1311	-97.6321	-161.596	-160.599	-68.7174	-76.1463	-24.4657	-1.17907	-55.4585	-49.7817	-72.0497	-64.5963	-49.6025	-44.5151	-41.7869	-57.1821	-50.5376	-32.2581	-25.6596	-42.2142	-53.6278	-50.4732
1	11	4	GPR124	NM_032777	17270	Tumor endothelial marker 5 precursor		251.041	280.031	384.172	335.345	190.032	286.343	218.027	284.457	197.585	162.459	201.925	247.52	94.5265	101.477	63.7975	161.013	138.056	339.328	157.983	180.252	216.393	269.581	52.8678	269.327	228.439	378.874	168.018	481.356	285.153	306.987	194.286	389.068	157.711	340.223	270.515	343.093	179.57	195.341	184.17	215.21	206.94	105.363
1	12	4	GPR124	NM_032777	17270	Tumor endothelial marker 5 precursor		249.19	300.386	372.368	329.98	193.657	348.997	200.994	281.618	275.741	280.132	229.756	172.317	64.6394	110.513	47.5949	92.1519	114.805	420.708	168.067	176.471	208.379	327.14	181.546	186.534	196.402	321.764	184.525	414.738	268.559	232.314	148.075	241.988	206.677	337.679	345.292	280.962	116.129	158.781	156.855	165.132	182.965	212.618
1	13	4	FLJ20967	NM_022071	17433	Hypothetical protein FLJ20967		85.1195	74.017	79.9463	63.8498	37.2816	-1.0356	-31.7956	55.0745	-2.63447	-99.2316	-62.1762	-4.73723	-34.0573	-82.0156	-221.772	-91.1392	-28.3379	-14.5322	-8.82353	20.5882	-64.1166	-34.9727	-76.808	-89.7756	-45.0377	-48.2879	-13.5593	50.9948	-41.9214	-15.2838	-20.3727	-44.2236	-10.8108	27.9809	-0.549828	-0.549828	47.3118	3.22581	-13.2437	56.6994	-22.7129	-25.8675
1	14	4	FLJ20967	NM_022071	17433	Hypothetical protein FLJ20967		48.7278	49.9614	81.0195	78.3367	4.14239	-6.21359	-10.7878	55.0745	-28.101	-35.1262	-100.074	-11.2509	-36.8375	-95.2215	-192.405	-95.1899	10.1726	6.53951	3.78151	10.084	-45.9016	-34.2441	-109.726	-94.7631	-63.1457	-58.9669	-11.4959	21.2233	-34.0611	-23.1441	-33.7888	-36.2733	10.8108	-6.3593	-2.19931	-3.29897	58.7814	1.79211	-2.89705	38.0755	26.4984	-6.94006
1	15	4	GFRA2	U97145	19317	GDNF family receptor alpha 2		85.7363	65.3816	88.5312	92.8236	-2.589	-4.66019	-30.0923	-10.7878	-51.8112	-54.4457	-60.3997	-33.7528	-80.6255	-101.477	-98.2278	-92.1519	2.90645	-58.129	-5.88235	38.2353	-42.9872	-54.6448	-85.7855	-81.7955	-52.0023	-74.289	-6.77966	33.8983	32.3144	-10.917	-14.9068	7.95031	-3.17965	-20.9857	-14.2955	-7.69759	7.52688	-9.67742	-2.89705	29.3844	22.082	-23.9748
1	16	4	GFRA2	U97145	19317	GDNF family receptor alpha 2		87.5867	92.5212	73.5077	103.555	-7.24919	-8.28479	-63.0234	-20.44	-88.6937	-65.8617	-105.403	-45.5959	-46.5682	-56.9939	-125.57	-93.1646	0.726612	-32.6975	-7.56303	24.3697	-32.0583	-45.9016	-113.716	-57.8554	16.715	-8.35752	-5.89536	12.9698	36.6812	-19.214	-25.8385	21.8634	1.27186	-38.7917	-32.4399	-14.2955	16.8459	-10.3943	-16.9684	2.06932	20.1893	-13.8801
1	17	4	PDLIM2	AK024498	19447	PDZ-LIM protein mystique		486.045	444.102	368.612	507.579	188.997	239.223	120.937	306.6	187.047	268.716	94.1525	87.0466	64.6394	161.946	-14.1772	67.8481	146.049	226.703	172.689	263.025	120.219	195.264	87.7805	181.546	282.298	223.796	108.475	374.945	293.886	253.275	121.739	319.503	235.93	267.091	156.701	263.368	207.885	208.602	135.748	314.951	358.991	191.798
1	18	4	PDLIM2	AK024498	19447	PDZ-LIM protein mystique		456.438	374.402	414.755	501.14	227.832	274.434	174.308	265.72	187.925	284.523	135.603	83.4937	74.3701	173.067	24.3038	88.1013	208.538	217.984	207.563	234.034	191.621	187.25	246.384	270.324	247.475	263.262	158.29	439.794	215.721	199.563	165.466	263.851	223.211	240.382	169.897	272.165	242.652	198.566	148.163	322.4	317.35	236.593
1	19	4	ARHGEF10	NM_014629	20695	Rho guanine nucleotide exchange factor (GEF) 10		314.572	288.666	298.323	391.683	150.68	311.715	194.18	237.331	76.3996	136.114	32.5685	72.8349	66.0295	161.946	-22.2785	103.291	392.371	173.66	196.218	532.773	45.9016	21.1293	88.7781	77.8055	192.223	360.302	116.728	464.259	283.406	107.424	154.037	444.224	339.587	323.688	181.993	297.457	238.71	231.183	89.3947	234.661	149.527	147.634
1	20	4	ARHGEF10	NM_014629	20695	Rho guanine nucleotide exchange factor (GEF) 10		327.525	323.207	221.596	353.052	180.194	289.45	237.899	240.17	60.5928	98.3535	99.4819	94.7446	134.839	196.699	-24.3038	81.0127	462.125	225.25	192.857	526.891	8.01457	88.8889	49.8753	44.8878	192.687	350.087	101.695	317.465	249.782	157.642	254.41	456.646	289.984	312.878	168.247	212.234	213.62	174.552	83.6006	201.966	237.224	148.896
1	21	4	PTK2B	NM_004103	20313	Protein tyrosine kinase 2 beta		398.458	289.9	288.665	630.449	381.618	254.757	114.691	327.04	193.194	134.358	286.01	201.925	166.116	252.302	116.456	233.924	425.068	473.751	225.63	400.42	248.452	354.827	270.324	443.89	1110.62	258.619	98.7472	759.912	268.122	240.611	254.907	402.981	370.111	305.246	239.725	415.12	300.358	162.724	132.85	377.858	218.297	126.183
1	22	4	PTK2B	NM_004103	20313	Protein tyrosine kinase 2 beta		494.063	341.095	288.129	538.699	461.359	199.353	130.589	340.667	252.031	327.552	207.846	195.411	195.308	218.245	115.443	218.734	442.507	438.147	342.437	430.672	260.838	314.754	189.526	308.229	913.755	298.085	104.643	689.167	261.572	261.572	254.41	439.255	223.847	291.256	266.667	324.948	236.201	151.254	134.92	377.031	290.221	145.741
1	23	4	FLJ12847	NM_024596	23782	Hypothetical protein FLJ12847		6.78489	78.9514	69.2153	21.9987	-63.6893	-15.534	-38.6089	-73.8112	-63.2272	1.75631	-24.2783	-20.7254	-88.2711	-93.1364	-118.481	-118.481	-71.208	19.6185	-5.88235	-3.78151	-96.9035	-150.091	-57.8554	-101.746	-38.5374	-8.35752	1.17907	-17.9808	-117.031	-80.786	-30.3106	-76.0248	-41.9714	-5.72337	2.19931	-40.1375	-13.6201	1.07527	-8.27729	-6.20797	-81.388	0.630915
1	24	4	FLJ12847	NM_024596	23782	Hypothetical protein FLJ12847		-3.08404	68.4657	91.214	-8.04829	-56.4401	-7.76699	-24.4145	-76.6501	-64.9835	14.9286	7.698	-30.1999	-67.4196	-90.3562	-100.253	-81.0127	-86.4668	-10.1726	-1.68067	-29.4118	-22.5865	-64.8452	-88.7781	-121.696	-32.9658	39.9304	-10.6116	-2.35814	-125.328	-69.4323	-28.323	-96.3975	-33.7043	9.53895	-3.8488	-27.4914	-2.86738	-1.79211	0.827729	14.0714	-68.7697	-14.511
1	25	4	MFHAS1	NM_004225	24724	Malignant fibrous histiocytoma amplified sequence 1		896.839	730.918	802.146	1007.65	343.301	488.285	392.903	300.923	81.6685	500.549	729.534	118.431	326.672	596.351	527.595	440.506	645.232	657.584	501.261	644.538	448.087	405.829	460.848	491.771	695.531	520.023	251.732	667.649	381.223	252.838	291.18	760.248	393.641	461.049	332.096	396.976	729.032	272.76	276.461	936.989	952.681	555.205
1	26	4	MFHAS1	NM_004225	24724	Malignant fibrous histiocytoma amplified sequence 1		812.336	754.973	652.985	864.923	253.204	410.615	320.795	315.685	94.8408	469.813	697.557	112.509	362.12	519.201	511.392	396.962	557.312	638.692	339.916	484.034	429.872	396.357	310.224	446.883	591.526	370.517	225.203	648.489	474.672	259.389	295.652	623.106	400.636	468.68	269.416	394.227	666.667	263.799	206.932	855.044	883.912	483.912
1	1	5	STC1	NM_003155	25590	Stanniocalcin 1		12.3362	82.0355	15.56	-6.43863	-42.4595	-22.2654	-27.8211	-10.22	-74.6432	-74.6432	-108.364	-26.0548	-118.853	-152.911	-269.367	-181.266	-91.5531	-58.129	-40.3361	-6.30252	-75.0455	-16.0291	-105.736	-46.8828	-109.112	-43.6448	-28.2977	5.89536	-54.5852	2.62009	-67.0807	-50.6832	-44.5151	-13.3545	-50.0344	-39.5876	-29.3907	-20.0717	-32.2814	0	-61.8297	-28.3912
1	2	5	STC1	NM_003155	25590	Stanniocalcin 1		-14.8034	30.8404	-3.21932	-1.60966	-41.9417	-39.3528	-45.9901	-15.33	-109.769	-102.744	-111.325	-39.0822	-135.534	-141.79	-273.418	-170.127	-82.8338	-18.1653	-41.5966	4.20168	-114.39	-65.5738	-94.7631	-59.8504	-132.327	-50.6094	-30.0663	6.77966	-62.4454	-16.5939	-79.0062	-48.6957	-87.1224	-44.5151	-69.2784	-52.7835	-57.3477	-33.3333	-45.1112	-24.418	-56.7823	-13.2492
1	3	5	KIAA0725	AB018268	26450	KIAA0725 protein		2419.12	2353.74	1832.33	2322.74	2186.67	2678.06	2222.29	3280.62	1667.62	3587.27	3455.22	1651.52	1239.27	2564.03	3399.49	2708.86	2322.98	2882.47	1386.97	2529.83	2520.22	1914.03	1704.74	3870.32	2176.67	2696.69	1714.96	3444.36	3605.24	1963.76	2023.35	4542.61	4731.32	2193.32	1694.57	5128.25	2350.54	1239.78	1126.13	2067.67	4779.81	2409.46
1	4	5	KIAA0725	AB018268	26450	KIAA0725 protein		2662.14	2741.09	1829.64	2141.38	2531	2860.84	2435.77	2749.75	2330.63	5016.03	3500.81	1703.03	1681.32	3697.65	4017.22	3244.56	3175.3	3909.9	1671.43	2466.39	3331.15	2373.04	2343.14	4811.97	2418.11	2530.93	1421.08	2787.32	3228.38	2236.68	1839.5	4545.59	5378.06	3023.21	2152.58	5683.02	2217.2	1305.38	1238.28	2505.12	5524.92	2806.31
1	5	5	MSRA	NM_012331	26458	Methionine sulfoxide reductase A		1090.52	2589.36	1767.4	1114.42	825.89	2396.89	2492.55	1311	186.169	2029.42	4323.32	252.85	1483.93	2763.51	3583.8	2333.16	881.381	2881.02	1903.36	807.143	406.557	1484.15	1599	594.514	732.211	1918.98	1029.62	732.203	777.293	1107.86	2107.33	1698.88	3776.79	2927.19	2043.71	3147.77	2242.29	1246.24	670.874	1536.68	1434.7	2549.53
1	6	5	MSRA	NM_012331	26458	Methionine sulfoxide reductase A		1030.07	2685.58	1500.74	995.842	1085.31	2860.32	2719.66	1229.24	283.644	2436.88	4881.13	260.548	1645.87	3311.21	4817.22	2792.91	925.704	3352.59	1821.43	755.462	452.459	1935.15	2178.55	729.177	819.037	2254.21	1141.93	794.399	757.642	1260.7	2318.51	2180.37	4709.7	3993.64	2385.7	3392.44	2477.06	1469.89	637.351	1395.96	1699.68	3181.07
1	7	5	PBF	NM_018660	27410	Papillomavirus regulatory factor PRF-1		25.2891	9.86893	12.8773	19.3159	-51.7799	-42.4595	-39.1767	29.5245	-99.2316	-101.866	-38.49	-30.1999	-59.0791	-88.2711	-177.215	-65.8228	-80.654	-92.2797	-51.2605	-29.8319	-43.7158	-64.8452	-120.698	-89.7756	-63.1457	-78.0035	-34.4878	-10.3169	-75.9825	-48.9083	-40.2484	-44.7205	-58.5056	-19.7138	-38.488	-32.9897	-21.147	-13.6201	-9.10502	5.38024	-69.4006	-52.3659
1	8	5	PBF	NM_018660	27410	Papillomavirus regulatory factor PRF-1		49.3446	29.6068	13.4138	8.04829	-34.6926	-48.6731	-24.9823	-17.6011	-66.7398	-97.4753	-80.5329	-24.2783	-77.1503	-67.4196	-148.861	-78.9873	-66.8483	-75.5677	-57.563	-26.0504	-40.8015	-58.2878	-117.706	-120.698	-64.0743	-71.9675	-39.7937	-22.6971	-82.0961	-57.6419	-17.3913	-50.6832	-34.9762	-27.9809	-40.1375	-40.6873	-13.6201	0.358423	-16.1407	-17.7962	-64.3533	-16.4038
1	9	5	LPAAT-e	NM_018361	27842	Hypothetical protein FLJ11210		170.239	191.827	167.404	136.821	531.262	79.7411	101.632	907.31	-94.8408	-52.6894	209.03	1.18431	-77.8454	-77.8454	-87.0886	-65.8228	223.797	130.064	40.3361	263.866	-2.18579	-14.5719	-74.813	-16.9576	30.6442	20.8938	28.8873	160.354	-5.67686	9.60699	33.2919	71.0559	156.439	200.954	40.1375	83.5739	488.53	61.6487	-12.4159	106.363	254.259	142.587
1	10	5	LPAAT-e	NM_018361	27842	Hypothetical protein FLJ11210		94.3716	180.108	93.8967	126.626	652.945	111.327	106.175	1028.25	-65.8617	-36.0044	92.9682	1.77646	-85.4909	-31.9722	-153.924	-16.2025	310.263	102.452	27.7311	212.605	53.1876	-14.5719	-60.8479	-21.9451	37.6088	8.35752	23.8762	185.704	-10.4803	20.524	51.1801	96.3975	151.351	225.119	108.866	194.639	500.717	27.5986	-27.7289	217.693	301.577	191.167
1	11	5	WHSC1L1	NM_023034	27721	Wolf-Hirschhorn syndrome candidate 1-like 1		8.0185	17.8874	-11.2676	41.3146	19.6764	11.9094	15.33	-7.9489	15.8068	22.8321	8.88231	14.8038	20.8514	4.86533	5.06329	51.6456	48.683	47.9564	-3.36134	12.605	32.0583	20.4007	-10.9726	23.9401	-26.4655	1.85723	4.71629	3.24245	33.6245	22.7074	32.795	47.205	21.6216	19.0779	-7.14777	8.79725	1.43369	4.30108	1.24159	11.5882	0.630915	-5.67823
1	12	5	WHSC1L1	NM_023034	27721	Wolf-Hirschhorn syndrome candidate 1-like 1		-4.31766	12.953	-9.65795	40.2414	30.5502	36.7638	-7.9489	9.65224	29.8573	22.8321	11.8431	5.32939	20.1564	14.596	-16.2025	34.4304	21.0718	-7.99273	-3.78151	0.420168	0	-10.2004	-32.9177	-7.98005	6.03598	-16.2507	-4.12675	14.4436	39.738	18.3406	12.4224	12.9193	-5.72337	-1.27186	-6.59794	-13.1959	13.9785	8.24373	3.31092	-7.0357	5.04732	6.94006
1	13	5	PPP1R3B	NM_024607	28329	Protein phosphatase 1, regulatory (inhibitor) subunit 3B		104.241	210.332	181.355	100.335	88.0259	167.249	155.004	147.055	-7.02525	105.379	261.732	57.4389	117.463	82.0156	38.481	206.582	-26.8847	188.919	98.7395	82.7731	-37.8871	58.2878	-16.9576	-65.8354	-19.5009	85.4324	38.0251	139.425	5.67686	69.869	39.2547	120.745	262.003	327.504	232.027	247.423	244.086	118.638	49.2499	156.027	18.9274	135.016
1	14	5	PPP1R3B	NM_024607	28329	Protein phosphatase 1, regulatory (inhibitor) subunit 3B		106.708	185.042	149.162	96.5795	103.042	222.136	244.145	170.901	19.3194	124.698	203.701	42.6351	177.237	33.3623	58.7342	215.696	2.17984	196.912	93.6975	58.8235	-15.3005	104.189	5.98504	-49.8753	-43.1805	20.8938	26.5291	113.486	-2.18341	51.0917	76.0248	41.2422	256.28	291.256	172.646	228.729	225.806	119.713	26.4873	168.443	0.630915	232.177
1	15	5	DKFZp434K1210	NM_017606	32352	Hypothetical protein DKFZp434K1210		592.136	700.694	612.207	563.38	574.239	556.634	696.664	800	127.333	512.843	701.702	191.266	370.46	390.617	531.646	411.139	688.828	441.054	335.714	764.286	425.501	292.896	286.284	467.83	158.793	198.723	120.56	232.277	103.93	208.734	279.255	185.342	707.79	592.051	611.409	520.137	364.516	446.953	199.897	156.441	369.716	374.132
1	16	5	DKFZp434K1210	NM_017606	32352	Hypothetical protein DKFZp434K1210		547.109	679.722	595.573	486.117	577.346	628.091	512.136	795.458	139.627	429.418	666.765	178.238	362.12	672.806	620.759	449.62	738.965	457.766	373.95	629.412	467.031	446.63	243.392	526.683	210.795	395.125	128.519	203.39	124.891	296.943	279.752	144.596	630.207	672.814	419.519	603.162	269.892	445.161	184.584	170.512	456.151	471.293
1	17	5	DEFB1	NM_005218	32949	Defensin, beta 1		484.194	3129.07	2662.37	384.172	7784.6	3871.07	4235.06	9446.13	363.557	4132.6	3884.53	345.226	2045.53	4688.79	5403.54	3328.61	667.757	3702.82	3203.78	873.95	121.676	3128.6	2772.07	62.8429	6386.54	2111.2	889.315	5079.73	5010.04	1582.53	2283.73	8325.47	5267.41	4490.3	3240.69	5215.67	8421.51	1343.01	691.568	4475.53	268.139	3769.72
1	18	5	DEFB1	NM_005218	32949	Defensin, beta 1		429.915	2693.6	2278.2	417.975	7627.7	3688.28	4190.21	9829.95	354.775	4036.88	6725.68	519.319	2174.8	6213.73	5129.11	3558.48	622.707	3344.6	2644.96	728.571	29.1439	3457.92	2523.69	91.7706	6342.43	1881.37	810.022	4761.09	5318.78	2115.28	1793.79	7269.07	4689.98	4175.52	3254.98	4041.24	7051.25	1123.66	650.595	4595.55	256.151	4143.22
1	19	5	DCTN6	NM_006571	39913	Novel RGD-containing protein		560.062	487.278	626.157	551.576	533.333	423.042	479.205	665.436	54.4457	783.315	741.969	69.8742	230.756	683.232	628.861	260.253	462.852	355.313	403.782	612.605	367.213	406.557	324.19	325.187	233.082	343.587	164.775	165.66	162.445	362.882	258.385	237.516	193.959	642.289	379.931	128.11	433.333	221.864	154.371	413.037	589.905	622.082
1	20	5	DCTN6	NM_006571	39913	Novel RGD-containing protein		467.54	449.036	526.895	497.384	486.214	398.188	450.248	689.283	87.8156	700.768	901.258	65.1369	332.233	704.778	629.873	355.443	348.047	365.486	460.924	582.773	370.856	451.73	371.072	321.197	287.87	407.197	186.883	132.646	134.061	305.677	303.106	239.006	267.727	602.862	317.801	157.801	372.76	218.996	158.51	316.192	576.025	517.981
1	21	5	C8orf13	AJ301564	35453	Reserved		305.937	273.246	295.104	283.3	218.511	204.531	122.64	224.273	100.988	105.379	252.85	232.717	91.7463	186.968	175.19	132.658	334.968	301.544	227.311	366.387	190.164	252.823	101.746	187.531	398.375	393.268	133.825	438.909	149.345	151.092	158.509	265.839	188.235	249.921	172.096	269.416	150.896	178.853	166.787	259.907	192.429	153.943
1	22	5	C8orf13	AJ301564	35453	Reserved		289.283	284.348	292.958	253.789	198.835	265.113	163.52	253.797	95.719	94.8408	213.175	161.066	86.881	214.075	55.6962	93.1646	271.026	294.278	247.479	392.017	140.619	228.051	112.718	262.344	332.908	344.98	165.66	490.789	163.755	151.965	169.441	311.056	213.037	244.197	203.436	327.698	192.115	176.703	129.54	185.411	218.927	201.893
1	23	5	FZD3	NM_017412	40735	Frizzled homolog 3 (Drosophila)		107.325	94.9884	50.4359	93.3602	47.6375	15.534	-9.08446	108.446	-76.3996	-97.4753	-69.282	-29.6077	50.0434	-20.8514	-223.797	-36.4557	-13.8056	-19.6185	3.78151	46.6387	5.10018	-110.747	-113.716	52.8678	13.9292	4.17876	-5.60059	67.5018	-81.2227	-70.3057	-35.2795	-26.8323	-6.3593	13.9905	-10.9966	-30.2405	176.703	34.4086	9.93275	190.378	108.517	13.8801
1	24	5	FZD3	NM_017412	40735	Frizzled homolog 3 (Drosophila)		89.4372	68.4657	54.7284	75.6539	132.557	28.479	-13.6267	99.3612	-72.0088	-59.7146	-43.2272	-17.1725	-9.03562	-57.689	-116.456	0	-21.0718	21.0718	4.62185	43.6975	13.1148	-77.2313	-62.8429	56.8579	17.1793	-11.6077	-7.66396	108.475	-83.8428	-67.6856	-21.8634	31.8012	-28.6169	6.99523	-19.244	-27.4914	124.731	21.5054	22.7625	194.102	117.35	18.9274
1	25	5	SCAM-1	AF037261	33787	Vinexin beta (SH3-containing adaptor molecule-1)		51.1951	54.2791	61.7036	68.6787	12.945	6.73139	-21.0078	37.4734	-65.8617	-81.6685	-47.9645	16.5803	-16.6811	-107.037	-142.785	-35.443	6.53951	21.7984	27.7311	32.3529	-87.4317	-79.4171	-55.8603	-75.8105	43.1805	2.78584	0	94.9153	-52.4017	-46.2882	-20.8696	9.44099	-20.3498	-22.8935	26.3918	0.549828	34.0502	16.4875	-15.313	12.0021	-8.20189	11.3565
1	26	5	SCAM-1	AF037261	33787	Vinexin beta (SH3-containing adaptor molecule-1)		35.1581	45.6438	49.8994	85.3119	36.7638	9.32039	-26.6856	41.4478	-44.7859	-78.1559	-46.7802	14.2117	-37.5326	-82.0156	-93.1646	-43.5443	15.9855	18.1653	25.2101	35.7143	-48.0874	-68.4882	-65.8354	22.9426	51.0737	-6.03598	14.7384	110.538	-30.5677	-25.7642	4.47205	18.882	1.90779	25.4372	0	10.9966	33.3333	11.1111	0	26.0735	-39.1167	-8.83281
1	1	6	MTMR9	AJ297823	48802	Myotubularin related protein 8		108.558	144.95	125.553	68.6787	303.43	160.518	99.929	190.774	-26.3447	24.5884	76.3879	23.094	57.689	29.192	-53.6709	200.506	70.4814	53.0427	116.387	257.983	-4.37158	9.47177	-27.9302	14.9626	6.03598	3.71445	49.521	110.538	44.5415	58.5153	25.8385	150.062	19.0779	118.919	24.7423	8.79725	23.2975	46.9534	9.93275	34.3508	13.8801	95.2681
1	2	6	MTMR9	AJ297823	48802	Myotubularin related protein 8		91.9044	136.315	91.214	54.1918	255.275	106.149	84.599	315.685	-34.2481	-75.5214	159.289	26.0548	61.1642	75.0652	95.1899	175.19	135.15	138.783	114.286	289.916	23.3151	56.8306	32.9177	55.8603	32.0371	19.5009	54.8268	137.657	54.1485	42.7948	101.863	190.311	50.2385	144.356	24.7423	25.8419	35.8423	31.1828	7.44956	22.3487	65.6151	167.823
1	3	6	FDFT1	NM_004462	48876	Farnesyl-diphosphate farnesyltransferase 1		1017.12	1282.34	847.217	852.046	2696.7	1136.57	1089	3545.21	416.246	930.845	1557.36	564.915	784.709	1112.08	208.608	130.633	3593.82	1103	1136.13	3843.28	1708.56	630.965	794.015	2948.63	403.018	805.107	490.789	418.865	785.153	562.009	873.043	1237.27	1514.15	1134.5	721.375	1281.1	3356.99	489.606	141.956	860.838	2075.08	836.593
1	4	6	FDFT1	NM_004462	48876	Farnesyl-diphosphate farnesyltransferase 1		930.763	1244.1	816.097	816.633	2864.98	1059.94	1178.71	4032.36	507.574	1044.13	1688.82	588.009	722.85	1285.84	2533.67	1674.94	4356.77	1341.33	1007.98	3882.35	2578.51	896.903	1119.2	4766.08	433.198	863.146	609.285	503.758	664.192	489.52	860.621	1379.38	1804.77	1500.79	916.564	1571.41	4108.6	584.229	516.917	3937.09	2316.72	1273.82
1	5	6	ADRA1A	NM_033303	52931	Adrenergic, alpha-1A-, receptor		267.078	314.572	197.988	233.937	485.178	277.54	297.516	627.395	96.5971	47.4204	551.295	253.442	29.8871	168.897	325.063	161.013	426.521	396.004	310.504	422.689	96.9035	62.6594	181.546	187.531	325.943	134.185	171.85	445.394	77.2926	111.354	228.075	231.553	253.736	470.588	256.22	252.921	183.513	133.333	24.8319	79.462	801.262	289.59
1	6	6	ADRA1A	NM_033303	52931	Adrenergic, alpha-1A-, receptor		271.396	308.404	180.818	245.205	606.343	353.657	363.378	710.859	98.3535	80.7903	599.26	270.614	109.123	323.197	453.671	340.253	526.067	480.291	239.496	489.496	168.306	173.406	351.122	455.86	355.194	229.367	168.312	509.064	75.5459	70.3057	375.652	471.056	401.908	548.172	250.722	213.333	226.165	158.781	41.3864	127.056	1037.85	355.836
1	7	6	FLJ13842	NM_024645	50929	Hypothetical protein FLJ13842		643.331	652.583	458.753	699.665	492.945	418.382	391.199	844.287	518.99	924.698	689.267	429.904	337.793	711.729	608.608	459.747	515.168	613.261	391.176	725.63	514.39	644.08	421.945	569.576	649.565	648.172	306.264	745.173	653.275	667.249	344.348	726.46	715.421	738.315	408.522	631.753	357.706	251.613	262.804	496.223	625.237	428.391
1	8	6	FLJ13842	NM_024645	50929	Hypothetical protein FLJ13842		664.919	658.751	508.115	690.543	485.178	497.605	401.987	700.071	439.956	993.194	827.831	498.001	355.864	726.325	555.949	566.076	646.685	648.138	436.555	707.563	552.277	604.007	470.823	709.227	564.597	583.633	280.619	735.741	606.987	667.249	342.36	691.18	565.978	764.388	401.924	693.883	388.172	273.118	233.006	506.156	574.763	569.716
1	9	6	CHRNA2	NM_000742	57718	Cholinergic receptor, nicotinic, alpha polypeptide 2 (neuronal)		71.5497	67.8489	60.0939	55.8015	-34.6926	-48.1553	-30.0923	-30.0923	-91.3282	-172.119	-36.7135	-11.8431	-108.427	-154.996	-224.81	-137.722	-75.5677	-48.683	-51.6807	-21.4286	-104.918	-88.1603	-148.628	-147.631	-19.0366	-45.0377	-18.8651	-24.4657	-23.1441	-20.0873	-49.1925	-44.2236	-53.4181	-18.442	-25.8419	-33.5395	-21.147	-22.2222	-11.5882	-28.5566	-82.0189	-33.4385
1	10	6	CHRNA2	NM_000742	57718	Cholinergic receptor, nicotinic, alpha polypeptide 2 (neuronal)		52.4287	62.2976	42.9242	38.6318	-23.8188	-38.835	-40.8801	-30.66	-63.2272	-125.576	-97.1132	-14.2117	-123.023	-171.677	-137.722	-97.2152	-41.4169	-63.9419	-26.8908	-4.62185	-69.9454	-72.8597	-109.726	-142.643	-34.823	-40.3947	-20.6338	5.89536	-33.1878	-50.655	-23.8509	-39.2547	-29.2528	-0.63593	-19.7938	-8.24742	-23.2975	-24.7312	-8.27729	-9.10502	-76.3407	-19.5584
1	11	6	NKX3-1	AF247704	55999	NK3 transcription factor homolog A (Drosophila)		86.9699	173.94	115.359	187.257	51.7799	37.7994	41.4478	205.536	-101.866	-33.3699	36.7135	-23.6862	-34.0573	-72.285	-168.101	73.9241	1.45322	61.762	9.2437	3.78151	-93.2605	-70.674	-79.8005	-98.7531	-73.3604	16.715	-0.589536	26.8239	-54.5852	-0.436681	27.3292	-17.3913	-49.6025	56.5978	35.7388	-1.09966	2.15054	30.1075	10.3466	3.31092	127.445	124.29
1	12	6	NKX3-1	AF247704	55999	NK3 transcription factor homolog A (Drosophila)		84.5027	172.706	101.408	117.505	64.7249	35.7282	77.2179	231.654	-110.648	-13.1723	33.7528	-34.3449	-47.2632	-45.1781	-107.342	52.6582	0.726612	45.05	-11.7647	3.36134	-72.1311	-37.1585	-63.8404	-96.7581	-64.0743	-13.0006	-17.3913	6.48489	-82.9694	-24.4541	26.8323	-36.2733	-58.5056	49.6025	40.1375	-3.8488	-16.129	21.5054	-19.0378	26.4873	73.817	112.934
1	13	6	BIN3	NM_018688	68090	Bridging integrator 3		547.726	462.606	383.635	586.452	293.074	210.227	203.265	542.229	91.3282	146.652	344.634	137.972	177.932	220.33	36.4557	154.937	266.667	243.415	223.95	271.429	330.055	245.537	112.718	259.352	351.48	357.516	104.643	218.423	371.616	198.69	142.112	420.373	152.623	287.44	202.887	253.471	221.864	134.05	80.2897	283.497	409.464	172.871
1	14	6	BIN3	NM_018688	68090	Bridging integrator 3		413.878	457.672	354.661	558.551	286.861	206.084	155.004	484.315	269.594	403.952	291.34	155.736	230.756	294.005	215.696	312.911	341.508	426.521	223.95	343.277	322.769	306.011	152.618	424.938	185.723	87.7539	101.4	283.861	331.878	231.004	204.72	437.764	200.954	319.237	208.385	232.027	250.896	126.523	102.638	314.123	379.811	251.735
1	15	6	RHOBTB2	NM_015178	62113	KIAA0717 protein		51.8119	23.4387	34.8759	40.778	-39.8706	-16.5696	-69.269	-23.8467	-2.63447	-23.7102	-38.49	16.5803	-19.4613	-52.1286	-48.6076	-85.0633	-31.2443	-21.0718	-10.084	8.82353	-55.3734	-21.8579	-68.8279	-47.8803	-51.538	-21.3581	-10.3169	20.0442	-32.7511	-31.0044	-38.2609	-36.2733	-35.6121	-19.0779	-4.39863	-19.244	2.15054	-12.9032	1.65546	41.3864	-46.6877	-10.0946
1	16	6	RHOBTB2	NM_015178	62113	KIAA0717 protein		70.9329	22.8219	54.7284	35.4125	-25.89	-1.0356	-67.5656	-34.6345	-25.4665	-21.0757	-32.5685	13.6195	-56.2989	-29.8871	-125.57	-43.5443	-39.2371	-65.3951	-16.8067	5.46218	-53.9162	-63.388	-71.8204	-71.8204	-41.7876	-16.715	-7.66396	22.6971	-38.4279	-13.9738	-39.2547	-42.236	-56.5978	-10.8108	-12.0962	6.04811	9.67742	-12.5448	7.44956	7.0357	-29.653	-20.1893
1	17	6	DEFA5	NM_021010	72887	Defensin, alpha 5, Paneth cell-specific		356.515	308.404	273.105	336.419	220.583	201.942	114.123	199.29	252.909	309.111	151.591	92.9682	50.0434	125.804	5.06329	0	200.545	244.868	207.563	260.084	220.036	150.82	191.521	256.359	379.338	317.586	135.298	369.639	256.332	282.533	115.28	238.012	141.812	172.973	160.55	245.773	182.079	113.978	122.09	238.8	238.486	156.467
1	18	6	DEFA5	NM_021010	72887	Defensin, alpha 5, Paneth cell-specific		336.777	301.619	244.668	328.907	160	241.812	133.996	239.035	160.703	425.027	8.29016	63.3605	38.2276	68.8097	42.5316	27.3418	180.2	241.962	137.815	248.739	166.12	156.648	177.556	349.127	310.621	299.942	130.287	322.181	299.563	288.646	158.012	313.54	199.046	239.11	140.756	236.976	189.964	104.301	84.0145	226.384	167.192	136.909
1	19	6	CLU	NM_001831	75106	Clusterin (complement lysis inhibitor, SP-40,40, sulfated glycoprotein 2, testosterone-repressed pro		6053.97	6333.38	5993.29	6449.9	7988.61	4189.51	4801.14	8747.2	488.255	4739.41	6123.46	621.762	2825.37	5617.38	6054.68	3576.71	2761.13	3731.15	3617.23	3238.66	1302.73	3330.42	2769.08	1292.77	3148.93	2847.13	1099.48	2068.98	1553.28	2032.75	2368.2	2520.25	4960.25	4691.26	3279.73	4340.89	9803.23	3317.2	2044.49	7612.21	985.489	4190.54
1	20	6	CLU	NM_001831	75106	Clusterin (complement lysis inhibitor, SP-40,40, sulfated glycoprotein 2, testosterone-repressed pro		5839.94	5826.37	5227.63	6068.95	7120.78	3921.29	4512.14	8639.89	403.074	3682.99	5695.93	572.613	3989.57	7287.58	6483.04	3607.09	2875.93	3488.47	3471.85	3061.34	1452.82	3675.77	2527.68	1185.04	2836.91	2538.83	961.238	1967.28	1564.63	2027.95	2150.06	2521.74	5038.47	4216.85	3241.24	4061.58	7943.37	2916.85	2141.75	7131.71	929.968	4346.37
1	21	6	N33	NM_006765	71119	Putative prostate cancer tumor suppressor		-10.4857	74.6338	31.6566	47.2166	59.5469	25.3722	-10.22	86.8701	-101.866	-84.303	-46.188	-37.8979	91.7463	-68.8097	-146.835	28.3544	84.287	-13.079	10.084	251.681	40.8015	-88.8889	-79.8005	6.98254	-46.895	-4.17876	-7.07443	-6.77966	-85.5895	-60.6987	-34.2857	-12.9193	-41.3355	5.08744	-9.34708	-29.1409	-30.1075	22.5806	1.24159	-19.4516	-58.0442	18.9274
1	22	6	N33	NM_006765	71119	Putative prostate cancer tumor suppressor		23.4387	67.2321	43.9973	57.9477	55.9223	-20.712	-34.6345	70.4045	-89.5719	-24.5884	-75.2036	-40.8586	45.8732	-10.4257	-83.038	77.9747	47.9564	-11.6258	32.7731	223.109	15.3005	-99.8179	-83.7905	-27.9302	-73.3604	-16.2507	-14.1489	4.71629	-62.8821	-36.2445	-25.8385	-2.48447	-22.8935	19.7138	-18.6942	-13.7457	-33.3333	20.0717	2.06932	-13.2437	-74.4479	9.46372
1	23	6	EGR3	NM_004430	74088	Early growth response 3		238.705	259.059	239.302	280.617	149.126	59.0291	52.2356	220.298	12.2942	54.4457	56.8468	24.2783	90.3562	12.5109	-111.392	163.038	187.466	171.48	160.084	189.496	-10.2004	29.8725	51.8703	19.9501	50.1451	105.862	68.0914	152.395	-2.18341	18.3406	59.6273	56.646	66.7727	71.2242	84.1237	93.4708	72.4014	88.8889	112.985	158.51	256.151	340.063
1	24	6	EGR3	NM_004430	74088	Early growth response 3		239.322	284.965	239.302	251.107	156.893	109.773	69.269	292.974	9.65971	17.5631	29.0155	29.6077	94.5265	46.5682	-32.4051	112.405	115.531	53.7693	96.6387	166.387	19.6721	53.9162	83.7905	58.8529	39.466	101.219	75.4606	143.257	-26.2009	-12.6638	54.1615	111.801	55.9618	136.725	136.907	114.914	36.9176	78.4946	141.128	137.403	240.379	411.356
1	25	6	NEF3	NM_005382	71346	Neurofilament 3 (150kD medium)		320.123	183.809	232.327	434.608	205.049	206.602	126.615	273.669	55.3238	191.438	218.505	143.301	148.045	252.302	175.19	164.051	76.2943	150.409	147.059	117.647	124.59	121.676	166.584	245.387	341.265	214.974	86.367	395.578	51.5284	33.1878	152.05	242.484	204.769	153.895	101.168	163.299	196.416	86.7384	62.9074	187.067	234.069	175.394
1	26	6	NEF3	NM_005382	71346	Neurofilament 3 (150kD medium)		314.572	185.042	173.843	445.339	208.673	182.783	129.454	220.866	98.3535	200.22	254.034	127.313	180.712	319.027	251.139	185.316	82.1072	118.438	132.773	123.95	97.6321	115.118	62.8429	112.718	268.833	171.793	81.6507	347.237	66.8122	61.5721	116.77	193.789	258.188	129.73	85.7732	173.196	176.703	92.1147	60.4242	180.445	288.328	110.41
1	1	7	FLJ20038	AL117436	72071	Hypothetical protein FLJ20038		686.507	889.437	680.349	522.602	1241.17	1114.3	1196.88	1167.35	251.153	570.801	1672.24	425.759	1035.62	1011.29	1945.32	1010.63	488.283	762.216	989.076	591.176	955.92	569.035	893.766	1409.48	302.263	567.382	569.197	259.396	613.1	429.258	842.733	1149.81	517.647	748.49	782.955	492.646	266.667	807.527	396.482	175.065	1155.21	1041.01
1	2	7	FLJ20038	AL117436	72071	Hypothetical protein FLJ20038		570.547	870.933	639.571	504.359	1482.98	1129.84	1443.29	1477.93	261.69	684.962	1971.87	479.053	1081.49	1323.37	2298.73	1375.19	550.772	836.331	1101.68	652.941	1151.18	751.913	1196.01	1886.28	311.55	666.28	664.112	216.949	670.306	523.581	994.783	1475.28	505.564	906.836	973.746	615.258	308.244	865.95	428.764	160.166	1273.82	1130.6
1	3	7	FLJ10853	NM_018246	72085	Hypothetical protein FLJ10853		5296.53	4703.78	3594.9	3786.99	7701.23	4717.67	6054.22	7666.71	3661.91	4419.76	9251.22	3368.17	5148.91	6033.71	12035.4	5809.62	10077.4	4623.43	5434.45	9855.46	8696.54	2835.7	4682.29	9634.91	10634.5	3058.39	3210.91	6285.92	5515.28	2320.52	4884.97	7491.18	6755.48	4827.34	4320	5204.67	3411.11	2039.78	1426.59	2665.29	9818.3	3809.46
1	4	7	FLJ10853	NM_018246	72085	Hypothetical protein FLJ10853		4850.58	4333.08	3646.41	3535.88	8176.05	5137.61	6687.86	9048.69	3725.14	4553.24	11190.5	3674.32	5807.12	7236.84	15732.7	8477.97	13566.6	5389.28	4638.24	7923.95	10388.3	2992.35	6039.9	15665.8	9635.75	3568.2	2994.25	5914.22	5043.67	2334.93	4939.13	9234.78	8008.27	5377.42	5749.55	6157.53	3232.62	2487.46	1677.39	2869.32	13106.6	4893.38
1	5	7	DOK2	NM_003974	71215	Docking protein 2, 56kD		834.541	736.469	782.83	973.843	961.036	772.039	628.531	1228.11	836.004	819.319	867.506	657.291	525.456	892.441	940.759	822.278	827.611	720.073	565.966	750.42	912.204	706.011	609.476	1128.18	2380.5	877.075	410.317	1475.31	1031	664.192	465.093	1167.7	933.545	740.859	596.564	1012.78	665.591	500	385.308	810.347	1093.38	717.35
1	6	7	DOK2	NM_003974	71215	Docking protein 2, 56kD		851.195	914.726	765.661	979.745	933.074	769.968	608.659	1480.2	838.639	882.547	798.224	670.318	512.945	854.909	831.392	826.329	861.762	850.136	599.58	756.723	1003.28	864.845	652.369	1320.7	2321.07	830.18	439.794	1484.45	1136.24	582.969	522.236	1083.73	950.715	618.124	614.158	1087.56	654.48	543.011	360.476	785.101	1144.48	699.685
1	7	7	PPP3CC	NM_005605	75206	Protein phosphatase 3 (formerly 2B), catalytic subunit, gamma isoform (calcineurin A gamma)		686.507	607.556	595.037	664.789	627.573	688.155	658.055	976.579	427.662	720.966	959.289	402.665	508.775	843.093	1112.91	1156.46	1314.44	819.619	471.008	850	369.399	499.818	461.845	615.461	522.345	638.886	403.537	631.688	346.725	384.279	516.273	590.807	564.07	932.273	548.729	555.326	514.695	322.222	191.205	397.31	791.798	749.527
1	8	7	PPP3CC	NM_005605	75206	Protein phosphatase 3 (formerly 2B), catalytic subunit, gamma isoform (calcineurin A gamma)		740.786	685.891	589.135	648.156	698.511	711.456	727.324	926.047	524.259	792.097	1167.14	526.425	633.884	1015.46	1299.24	1436.96	1399.46	985.286	447.059	883.193	496.903	539.162	569.576	721.197	622.171	604.527	346.942	661.459	341.485	482.969	587.826	722.981	711.606	1107.79	602.612	598.213	609.319	461.649	206.518	435.385	940.694	847.95
1	9	7	PCM1	NM_006197	75737	Pericentriolar material 1		682.806	917.81	659.423	693.226	2268.48	1126.21	1335.98	3281.19	219.539	539.188	2028.13	660.252	937.619	1223.28	2034.43	2013.16	2750.23	1643.6	760.924	1744.96	1803.28	416.758	840.898	4040.9	957.864	823.215	530.582	1041.12	590.83	206.55	679.752	2492.42	1733.55	1942.77	916.014	1291.55	1319.71	583.513	159.338	581.893	3147.63	1405.05
1	10	7	PCM1	NM_006197	75737	Pericentriolar material 1		708.712	901.773	607.378	656.74	2747.44	1209.06	1543.22	3741.66	180.022	750.823	2285.71	763.286	1212.16	1550.65	2056.71	2539.75	2415.26	1355.86	667.227	1616.81	1950.46	525.319	976.559	5106.23	1221.13	983.401	424.466	1164.33	737.118	277.729	961.988	2935.65	1671.22	1944.67	1069.42	1231.07	1233.33	498.925	158.924	588.929	4106.62	1769.09
1	11	7	ASAH1	NM_004315	75811	N-acylsphingosine amidohydrolase (acid ceramidase)		915.343	882.652	768.343	993.696	2108.48	902.006	748.332	2877.5	556.751	818.441	1454.92	736.047	671.416	887.576	883.038	1079.49	952.589	919.164	652.941	998.319	928.962	727.14	728.18	1199	965.293	631.457	380.545	1310.54	1107.42	766.376	785.093	1487.2	1079.17	1178.38	900.619	1291.55	1226.16	793.548	460.631	805.38	1512.3	1015.14
1	12	7	ASAH1	NM_004315	75811	N-acylsphingosine amidohydrolase (acid ceramidase)		835.775	941.249	671.764	848.29	2200.13	970.874	915.259	2670.26	828.979	1275.08	1416.43	754.404	779.844	1029.37	1249.62	1348.86	1551.32	1237.42	498.739	948.739	1210.2	903.461	863.84	1661.85	964.829	767.499	334.267	1294.33	1251.09	766.812	600.745	1357.02	1275.04	1091.89	889.622	1210.72	1034.77	664.875	416.762	721.366	1503.47	1011.99
1	13	7	AP3M2	NM_006803	77770	Adaptor-related protein complex 3, mu 2 subunit		414.495	411.411	330.516	381.489	166.214	93.2039	135.699	284.457	216.905	216.905	210.215	210.215	86.881	102.172	108.354	185.316	360.4	185.286	111.765	260.924	189.435	94.7177	95.7606	283.292	174.115	123.041	42.1518	169.786	50.655	32.7511	80	213.168	489.666	182.512	93.4708	556.976	155.914	118.996	90.2225	178.376	406.309	153.312
1	14	7	AP3M2	NM_006803	77770	Adaptor-related protein complex 3, mu 2 subunit		370.702	366.384	289.202	356.271	47.1197	39.8706	119.801	252.661	168.606	181.778	196.595	134.419	68.1147	154.301	114.43	177.215	361.126	145.322	110.504	242.437	134.791	53.1876	10.9726	213.466	58.0383	112.826	65.7332	170.671	120.524	68.1223	106.335	249.938	475.676	132.909	132.509	567.973	118.28	101.792	88.1531	189.136	459.937	180.442
1	15	7	GTF2E2	NM_002095	77100	General transcription factor IIE, polypeptide 2 (beta subunit, 34kD)		167.155	243.022	242.522	267.203	587.702	113.916	165.224	1236.62	-16.685	123.82	243.967	60.9919	150.13	52.1286	94.1772	196.456	301.544	117.711	98.7395	294.958	190.164	-61.9308	49.8753	477.805	120.255	14.3935	9.1378	94.3257	48.4716	25.3275	108.323	164.472	71.8601	218.76	125.911	101.168	415.771	134.767	32.6953	182.1	237.224	200.631
1	16	7	GTF2E2	NM_002095	77100	General transcription factor IIE, polypeptide 2 (beta subunit, 34kD)		175.79	182.575	178.672	202.28	727.508	192.621	199.858	1258.2	-7.02525	96.5971	175.87	28.4234	149.435	114.683	116.456	377.722	194.005	105.359	76.0504	247.479	270.31	46.6302	24.9377	473.815	100.29	67.7887	25.0553	146.794	30.131	34.9345	98.882	205.714	103.021	239.11	147.904	138.557	297.133	98.9247	24.0041	160.166	338.801	213.249
1	17	7	LOC84549	NM_032509	77135	RNA binding protein		651.349	711.18	708.249	703.421	818.641	733.204	899.361	1258.77	154.555	612.953	689.267	264.693	464.987	806.95	641.013	568.101	837.784	635.059	471.429	1008.4	1157.74	424.044	659.352	2171.57	545.096	747.069	266.175	672.071	361.572	358.079	326.46	622.112	840.064	978.696	740.619	940.206	1175.27	606.452	397.31	833.109	1136.91	795.584
1	18	7	LOC84549	NM_032509	77135	RNA binding protein		627.294	735.235	526.358	655.131	1117.41	897.346	874.947	1456.35	241.493	783.315	705.255	248.113	592.876	882.016	771.646	701.772	816.712	703.361	403.782	849.58	1422.22	571.22	511.721	2088.78	407.197	670.923	255.564	680.324	466.812	430.568	491.429	744.845	947.536	1120.51	697.182	963.849	1005.38	554.48	350.543	929.54	1136.28	704.101
1	19	7	MYOM2	NM_003970	79227	Myomesin (M-protein) 2 (165kD)		1727.68	1331.69	1198.12	1425.08	775.663	990.032	856.21	699.503	516.356	1278.59	981.791	308.512	462.902	896.612	995.443	571.139	1098.64	1015.8	581.513	844.958	1248.82	684.882	825.935	2022.94	1291.24	795.821	355.195	845.984	876.856	474.672	617.64	892.919	1274.4	886.486	866.529	1216.77	1000	997.133	962.235	1314.43	1356.47	994.322
1	20	7	MYOM2	NM_003970	79227	Myomesin (M-protein) 2 (165kD)		1761.6	1321.82	1173.98	1545.27	681.942	937.217	954.436	639.886	491.767	1069.59	911.325	211.991	607.472	1117.64	1183.8	694.684	1273.75	997.639	773.95	736.555	1575.96	887.432	998.504	2277.31	1266.16	936.042	343.11	822.992	588.646	379.039	664.845	1092.67	1261.69	866.137	688.385	1171.68	1225.09	841.577	902.638	1353.34	1304.1	1070.66
1	21	7	FBXO25	NM_012173	81001	F-box only protein 25		453.354	955.436	905.164	471.093	667.961	633.786	571.185	766.501	216.905	530.406	711.769	248.113	424.674	724.935	564.051	493.165	458.492	603.815	537.395	635.714	201.821	489.617	396.01	177.556	53.3952	413.233	227.561	167.723	1565.07	213.1	329.441	2447.2	462.957	572.337	384.88	432.715	1211.11	370.609	288.464	946.094	246.057	560.883
1	22	7	FBXO25	NM_012173	81001	F-box only protein 25		424.981	957.286	888.531	410.463	626.019	671.586	575.727	782.399	242.371	501.427	480.237	207.254	413.553	786.794	738.228	577.215	430.881	685.195	521.849	616.807	248.452	602.55	428.928	197.506	98.8973	336.622	223.434	207.517	1553.28	227.511	405.963	2720	544.992	564.706	326.598	388.729	1022.94	336.201	262.39	917.124	328.076	521.767
1	23	7	RBPMS	NM_006867	80248	RNA-binding protein gene with multiple splicing		143.099	119.661	166.868	141.113	319.482	118.576	101.632	380.979	-61.4709	-1.75631	118.431	-24.2783	255.778	48.6533	68.8608	220.759	122.071	50.1362	131.513	203.782	386.157	-64.8452	-22.9426	300.249	12.072	14.3935	20.6338	-5.60059	17.4672	-60.262	-23.354	276.273	298.251	71.8601	47.8351	239.725	185.663	120.072	15.313	96.0166	35.9621	51.735
1	24	7	RBPMS	NM_006867	80248	RNA-binding protein gene with multiple splicing		141.249	123.978	99.2622	101.945	322.071	82.3301	73.8112	328.176	-76.3996	-24.5884	133.235	-18.3568	203.649	66.0295	77.9747	214.684	66.1217	53.0427	103.361	251.261	389.071	-78.6885	-33.9152	360.1	-13.0006	5.57168	20.9285	5.60059	51.0917	-68.9956	18.882	264.845	295.707	89.0302	60.4811	204.536	133.333	84.2294	33.9369	143.611	41.6404	49.8423
1	25	7	PPP2CB	NM_004156	80350	Protein phosphatase 2 (formerly 2A), catalytic subunit, beta isoform		972.089	774.094	738.833	1036.08	1982.14	1159.35	1117.96	2162.67	201.098	997.585	2031.68	389.045	1401.22	1782.1	1675.95	1635.44	1898.64	1196	867.647	2001.26	1205.83	646.266	753.117	1424.44	689.959	865.932	633.161	967.133	850.655	509.17	779.13	1337.64	1073.45	1079.81	553.677	785.155	2020.79	711.111	453.182	1435.7	1229.02	994.322
1	26	7	PPP2CB	NM_004156	80350	Protein phosphatase 2 (formerly 2A), catalytic subunit, beta isoform		994.295	806.168	714.688	982.964	2040.65	1065.11	1064.02	2004.83	193.194	821.954	1593.49	335.159	1562.47	1959.34	1951.39	1787.34	2139.87	1192.37	845.378	1684.87	1349.36	589.435	646.384	1140.15	736.39	914.684	585.704	814.738	875.546	500	544.099	1204.47	998.41	1130.68	626.804	679.038	1746.24	581.362	450.285	1463.84	1237.22	1038.49
1	1	8	GNRH1	X01059	82963	Gonadotropin-releasing hormone 1 (leutinizing-releasing hormone)		48.111	42.5598	17.1697	-0.536553	-14.4984	-24.8544	-25.55	5.11001	-78.1559	-122.942	-90.0074	-33.7528	-76.4553	-127.889	-241.013	-71.8987	-58.129	-40.6903	-37.8151	11.3445	-70.674	-47.3588	-98.7531	-27.9302	-74.7533	-41.3233	-28.5925	-0.884304	-18.3406	-27.9476	-48.1988	-22.3602	-13.9905	-25.4372	-36.2887	-29.6907	-30.1075	-15.7706	-20.6932	-8.27729	-41.0095	-17.0347
1	2	8	GNRH1	X01059	82963	Gonadotropin-releasing hormone 1 (leutinizing-releasing hormone)		27.7564	45.6438	10.1945	-8.58484	-22.7832	-35.2104	-45.9901	-19.3045	-64.1054	-56.202	-111.917	-27.8312	-102.172	-102.172	-203.544	-92.1519	-80.654	-69.7548	-31.9328	0.420168	-44.4444	-84.5173	-80.798	-47.8803	-79.3964	-81.7179	-28.0029	-13.5593	-42.3581	-30.5677	-53.1677	-43.2298	-52.7822	-32.4324	-50.5842	-51.134	-43.7276	-29.3907	-33.1092	0	-49.2114	-28.3912
1	3	8	MYST3	NM_006766	82210	Zinc finger protein 220		1213.88	2112.57	2002.95	1216.9	1844.92	3301.49	2370.48	2141.09	627.003	4864.98	4075.2	824.87	1713.29	4233.54	4432.41	3018.73	1128.43	2766.94	2169.33	1096.64	1807.65	2322.04	1923.19	2203.49	1454.21	2855.02	1339.72	1390.71	1320.96	2815.28	1862.86	1440.99	4034.34	1816.22	1641.79	4543.23	633.692	1232.26	821.107	588.515	2927.44	1529.34
1	4	8	MYST3	NM_006766	82210	Zinc finger protein 220		1258.91	2125.52	1913.35	1224.41	1944.85	3414.89	2251.24	2219.45	569.045	4876.4	4662.62	914.286	2016.33	4797.22	4503.29	3180.76	1528.07	3138.96	2213.87	1278.57	2090.35	2373.77	2344.14	2556.61	1648.29	2975.28	1524.83	1313.78	1026.64	2451.09	2164.47	1605.47	4288.08	2146.26	1681.37	4751.62	808.602	1283.51	887.325	601.759	3220.19	1697.16
1	5	8	LOXL2	NM_002318	83354	Lysyl oxidase-like 2		402.159	340.478	327.834	489.873	379.029	365.566	212.917	439.461	481.229	530.406	424.574	455.366	179.322	354.474	353.418	394.937	355.313	390.917	274.37	408.403	318.397	342.441	245.387	486.783	494.951	465.699	191.304	489.02	477.293	444.105	302.112	457.143	351.669	344.674	263.918	365.086	254.122	215.771	168.857	300.052	326.814	231.546
1	6	8	LOXL2	NM_002318	83354	Lysyl oxidase-like 2		392.907	363.3	383.099	434.071	326.731	402.848	279.915	497.374	453.128	607.684	387.269	441.747	256.473	423.284	393.924	511.392	456.312	487.557	245.378	384.034	394.9	357.741	297.257	488.778	556.239	568.775	219.013	504.643	427.511	410.044	314.534	554.534	350.397	400.636	252.371	454.158	298.925	187.455	169.684	341.438	331.861	317.35
1	7	8	DKK4	NM_014420	159311	Dickkopf homolog 4 (Xenopus laevis)		102.39	48.111	81.556	70.8249	19.6764	34.6926	9.08446	36.3378	123.82	78.1559	84.678	53.886	38.9227	60.4692	104.304	86.0759	463.579	22.525	29.8319	234.034	43.7158	45.9016	29.9252	35.9102	52.0023	58.5026	29.7716	95.7996	33.6245	46.7249	27.8261	24.8447	719.873	62.3211	72.5773	714.777	114.695	77.0609	64.9767	111.743	206.309	90.2208
1	8	8	DKK4	NM_014420	159311	Dickkopf homolog 4 (Xenopus laevis)		107.325	54.8959	98.1891	57.9477	15.0162	15.0162	9.65224	41.4478	67.618	57.9583	107.18	106.588	52.8236	55.6038	5.06329	50.6329	430.881	64.6685	30.6723	246.639	41.5301	42.9872	42.8928	47.8803	34.3587	63.61	9.1378	76.0501	54.5852	47.1616	11.9255	17.3913	765.66	53.4181	41.2371	672.44	122.222	82.4373	72.0124	104.708	242.902	64.9842
1	9	8	PDGFRL	NM_006207	170040	Platelet-derived growth factor receptor-like		158.52	24.0555	66.5325	85.8484	36.246	3.6246	26.6856	129.454	24.5884	17.5631	-0.592154	30.792	-38.2276	-77.1503	-38.481	-11.1392	13.8056	5.8129	11.7647	63.0252	58.2878	-13.8434	-23.9401	39.9002	109.112	13.9292	28.2977	227.561	44.9782	28.821	18.3851	60.1242	22.2576	23.5294	5.49828	18.6942	174.91	21.5054	5.38024	60.8381	49.2114	-5.04732
1	10	8	PDGFRL	NM_006207	170040	Platelet-derived growth factor receptor-like		114.726	71.5497	53.6553	78.3367	47.1197	29.5146	-2.83889	95.9546	25.4665	4.39078	26.6469	43.8194	-56.9939	-89.6612	-9.11392	20.2532	14.5322	61.762	23.9496	55.042	79.4171	2.18579	-40.8978	56.8579	78.0035	27.8584	31.5402	203.979	69.869	23.5808	32.795	119.752	20.9857	36.248	36.8385	28.5911	185.663	-6.45161	5.38024	114.64	49.8423	13.2492
1	11	8	C8orf12	NM_054017	165742	Homo sapiens mRNA for hypothetical protein (C8orf12 gene)		72.1665	38.8589	41.8511	53.1187	-39.3528	-6.73139	-17.0334	-3.97445	3.51262	-69.3743	-42.0429	23.6862	-98.0017	-111.208	-139.747	-49.6203	20.3451	52.3161	2.10084	60.084	-16.7577	-104.189	-95.7606	-39.9002	-58.5026	-9.75044	-5.60059	35.0774	-0.873362	-8.29694	-7.45342	44.2236	-14.6264	-6.3593	-14.2955	29.1409	-15.7706	-24.0143	-14.4853	21.521	44.795	-11.9874
1	12	8	C8orf12	NM_054017	165742	Homo sapiens mRNA for hypothetical protein (C8orf12 gene)		114.726	77.101	55.2649	68.6787	-15.0162	-5.69579	-13.6267	27.8211	-14.0505	-96.5971	-39.6743	15.396	-82.7107	-124.414	-214.684	-74.9367	37.0572	48.683	4.62185	63.0252	14.5719	-49.5446	-72.818	19.9501	-30.6442	-21.8224	-3.24245	34.4878	-32.7511	-6.55022	-3.97516	34.2857	-22.2576	-8.90302	-10.9966	18.6942	-31.8996	-26.8817	2.48319	12.4159	35.3312	-25.2366
1	13	8	HTPAP	NM_032483	169341	HTPAP protein		500.231	398.458	328.37	558.551	769.968	156.893	233.925	1249.68	151.921	186.169	272.391	383.716	45.8732	189.053	196.456	196.456	289.192	302.271	164.706	298.739	452.459	184.335	99.7506	674.314	240.975	192.223	96.6839	288.283	131.878	153.712	218.634	296.646	724.96	295.072	180.893	704.88	419.355	101.434	77.3927	371.65	748.896	208.833
1	14	8	HTPAP	NM_032483	169341	HTPAP protein		529.221	408.327	315.493	540.309	62.6537	-22.2654	219.163	1144.64	320.527	304.72	312.065	337.528	167.507	124.414	168.101	178.228	340.054	278.292	158.403	228.151	499.818	217.122	243.392	911.721	236.796	214.974	89.3147	253.795	186.9	203.93	176.894	274.286	763.752	316.693	250.722	887.423	504.659	110.036	106.777	366.27	794.953	225.868
1	15	8	ADAM7	AF215824	166003	A disintegrin and metalloproteinase domain 7		1.23362	-19.121	-24.6814	-21.9987	-69.3851	-64.7249	-52.2356	-71.5401	-111.526	-167.728	-87.6388	-40.2665	-132.059	-173.067	-173.165	-56.7089	-111.172	-120.618	-36.9748	-66.8067	-142.805	-131.876	-166.584	-174.564	-116.541	-116.541	-32.1297	-51.8791	-84.2795	-50.655	-74.0373	-60.6211	-57.2337	-70.5882	-37.3883	-65.4296	-36.2007	-25.448	-31.8676	-34.3508	-89.5899	-73.817
1	16	8	ADAM7	AF215824	166003	A disintegrin and metalloproteinase domain 7		-15.4202	-14.1866	-1.60966	-47.7532	-74.5631	-38.835	-66.9979	-73.8112	-42.1515	-168.606	-120.207	-36.7135	-120.243	-173.067	-268.354	-132.658	-98.8193	-100.999	-34.8739	-35.7143	-111.475	-117.304	-141.646	-146.633	-61.2885	-44.1091	-33.014	-51.2896	-70.7424	-63.7555	-48.6957	-78.0124	-55.3259	-61.6852	-49.4845	-51.134	-45.8781	-16.129	-11.5882	-38.9033	-60.5678	-42.2713
1	17	8	DKFZP564A022	NM_030954	170822	Hypothetical protein DKFZp564A022		82.0355	19.121	28.9738	89.0677	64.2071	33.657	32.9312	58.4812	-25.4665	-81.6685	-33.1606	10.0666	-25.0217	-52.1286	-36.4557	-32.4051	35.604	-8.71935	24.3697	184.454	5.10018	-59.0164	-55.8603	45.8853	1.39292	-13.9292	-3.53721	25.0553	-18.7773	-10.0437	5.46584	35.2795	520.827	82.035	58.2818	627.354	185.305	28.6738	-7.86342	50.9053	250.473	63.0915
1	18	8	DKFZP564A022	NM_030954	170822	Hypothetical protein DKFZp564A022		99.9229	50.5783	63.3132	93.8967	83.3657	48.6731	69.269	157.842	-21.9539	-93.9627	-19.5411	-1.77646	0.695048	-36.8375	-72.9114	-33.4177	49.4096	35.604	36.9748	115.966	-12.3862	-58.2878	-39.9002	37.9052	-27.3941	-16.715	-25.35	8.2535	-40.6114	-5.24017	10.9317	41.2422	639.746	76.3116	30.7904	556.426	78.1362	19.7133	-0.827729	20.6932	187.382	25.2366
1	19	8	FUT10	AK056199	169274	Homo sapiens cDNA FLJ31637 fis, clone NT2RI2003487		12.3362	23.4387	26.8276	12.8773	-35.2104	-27.9612	-65.8623	-42.0156	-86.9374	-124.698	-143.301	-50.9252	-96.6116	-133.449	-252.152	-139.747	-98.0926	-45.05	-40.7563	2.10084	-142.077	-136.248	-166.584	-141.646	-56.6454	-53.3952	-16.8018	-17.0965	-75.1092	-78.6026	-52.1739	-31.8012	-80.1272	-40.6995	-19.244	-28.0412	-31.1828	-19.7133	-36.8339	-37.2478	-87.6972	-11.3565
1	20	8	FUT10	AK056199	169274	Homo sapiens cDNA FLJ31637 fis, clone NT2RI2003487		24.6723	15.4202	19.3159	0	-40.9061	-48.6731	-46.5578	-57.9134	-65.8617	-124.698	-126.129	-42.0429	-61.8593	-139.01	-257.215	-121.519	-71.208	-35.604	-22.6891	4.62185	-134.791	-139.162	-91.7706	-109.726	-89.1468	-37.1445	-18.8651	-17.3913	-98.2533	-44.5415	-38.2609	-34.2857	-70.5882	-48.9666	-31.3402	-6.59794	-36.2007	-22.9391	-28.1428	-0.413864	-52.9968	-6.30915
1	21	8	FLJ22494	NM_024815	170132	Hypothetical protein FLJ22494		85.1195	107.325	109.993	112.676	8.80259	2.589	-11.3556	-5.11001	-22.8321	-75.5214	-24.8705	8.88231	-54.2137	-70.8949	-144.81	-62.7848	2.17984	-1.45322	8.40336	14.7059	-79.4171	-90.3461	-105.736	-49.8753	-26.0012	6.9646	2.65291	27.4134	-55.4585	-50.655	-22.8571	-37.2671	-11.4467	-19.7138	4.39863	-12.646	-9.319	5.73477	-1.65546	16.9684	18.2965	25.2366
1	22	8	FLJ22494	NM_024815	170132	Hypothetical protein FLJ22494		88.2035	93.138	87.9946	109.993	-1.0356	9.83819	-15.33	-27.8211	-11.416	-49.1767	-7.10585	20.1332	-52.8236	-52.8236	-100.253	-18.2278	13.8056	-37.7838	20.1681	37.8151	-66.3024	-66.3024	-30.9227	-66.8329	-15.7864	42.2519	5.89536	15.9175	-92.1397	-62.4454	-25.8385	-24.8447	-27.345	7.63116	13.1959	-5.49828	13.6201	6.81004	19.0378	28.9705	-3.78549	15.142
1	23	8	NRG1	NM_013957	172816	Neuregulin 1		511.951	389.206	383.635	497.384	372.816	441.683	294.677	460.468	308.233	475.082	307.328	258.179	180.712	303.041	419.241	271.392	369.846	300.091	221.429	478.571	273.953	220.036	213.466	340.15	319.907	419.269	185.409	435.962	181.223	179.039	208.696	419.379	483.943	282.353	272.165	454.708	287.097	249.821	156.441	395.241	526.814	355.836
1	24	8	NRG1	NM_013957	172816	Neuregulin 1		438.551	416.345	272.032	450.704	339.676	328.803	265.72	382.115	346.872	410.099	309.104	265.877	185.578	351.694	202.532	268.354	427.248	220.163	197.899	477.731	201.093	270.31	183.541	370.075	299.013	302.728	180.103	472.808	159.389	120.087	192.298	281.242	406.359	286.169	273.265	536.632	290.323	258.065	171.754	383.652	552.681	350.789
1	25	8	ADAM28	NM_014265	174030	A disintegrin and metalloproteinase domain 28		623.593	194.911	214.621	758.149	428.738	383.689	183.392	411.072	190.56	748.189	650.185	229.756	888.966	209.904	185.316	1005.57	406.176	310.263	284.034	380.672	351.913	202.55	184.539	424.938	403.947	581.776	183.935	520.56	541.921	38.8646	121.739	866.584	642.925	267.091	207.285	652.096	238.351	190.681	129.126	225.556	227.76	658.675
1	26	8	ADAM28	NM_014265	174030	A disintegrin and metalloproteinase domain 28		639.013	205.397	222.133	900.872	369.709	283.236	225.976	381.547	216.026	679.693	599.26	217.913	857.689	181.407	115.443	993.418	382.198	300.817	238.235	321.849	426.23	230.965	172.569	414.963	322.229	499.594	211.349	477.229	701.747	73.3624	117.267	854.658	600.954	285.533	151.203	623.505	231.183	206.093	93.9472	209.829	177.287	770.978
1	1	9	ADAM2	NM_001464	177959	A disintegrin and metalloproteinase domain 2 (fertilin beta)		1.85042	26.5227	5.90208	19.3159	-31.5858	1.0356	-13.0589	9.65224	-72.8869	-128.211	-97.1132	-27.2391	-65.3345	-70.1998	-71.8987	-45.5696	-70.4814	-19.6185	-29.8319	-3.36134	-49.5446	-22.5865	-79.8005	-70.8229	-73.8247	-85.4324	-10.9064	-19.1599	-31.441	2.18341	-57.6398	-44.7205	-45.151	-6.3593	-47.8351	-51.6838	-39.4265	-31.1828	-25.2457	-12.0021	-63.7224	-25.2366
1	2	9	ADAM2	NM_001464	177959	A disintegrin and metalloproteinase domain 2 (fertilin beta)		-20.9715	13.5698	7.51174	-11.2676	-40.3883	-34.6926	-43.1512	-11.3556	-101.866	-104.501	-135.603	-46.188	-102.172	-100.087	-185.316	-87.0886	-79.2007	-29.0645	-41.1765	-10.084	-48.0874	-72.8597	-66.8329	-56.8579	-119.327	-74.7533	-18.8651	-20.339	-45.4148	-1.31004	-47.205	-62.1118	-57.8696	-55.3259	-55.5326	-41.7869	-61.2903	-26.5233	-25.6596	-30.2121	-79.4953	-23.9748
1	3	9	TACC1	NM_006283	173159	Transforming, acidic coiled-coil containing protein 1		2890.98	2115.03	2004.02	2728.37	3481.68	2191.33	2050.25	4314.55	1302.31	2555.43	3041.3	1400.44	2017.72	3229.89	3055.19	2919.49	2763.31	2297.55	1755.88	2978.57	2560.29	2104.92	2054.86	3358.6	2337.78	2033.66	1100.96	3366.25	1961.14	1650.22	1959.25	3247.7	2686.17	1918.6	1983.78	3446.32	2037.63	1257.71	1040.04	2239.01	3210.73	2062.46
1	4	9	TACC1	NM_006283	173159	Transforming, acidic coiled-coil containing protein 1		2849.65	2102.08	2028.71	2883.97	3316.5	2323.37	2451.67	4801.14	1444.57	2886.5	3374.09	1584.01	2183.84	3111.73	3582.78	3413.67	3814.71	2687.01	1837.39	3330.67	2790.53	2131.15	2048.88	4427.93	2282.07	2269.99	1442	3627.41	2182.97	1631.44	1995.03	3664.6	2999.05	1969.48	2056.91	3912.58	2168.1	1278.85	1131.92	2148.78	3233.44	2425.87
1	5	9	DPYSL2	U97105	173381	Dihydropyrimidinase-like 2		120.278	177.024	162.575	188.33	23.301	228.35	250.39	189.07	-22.8321	85.1811	227.387	54.4782	143.18	184.883	313.924	401.013	34.8774	332.062	208.824	274.79	-2.91439	41.5301	123.691	3.99002	-23.2153	100.29	153.279	145.615	137.991	135.371	221.118	582.36	48.9666	222.576	188.041	153.402	229.391	105.018	28.9705	205.691	27.1293	311.041
1	6	9	DPYSL2	U97105	173381	Dihydropyrimidinase-like 2		178.258	215.266	149.698	212.475	82.3301	292.557	278.779	205.536	-52.6894	86.9374	292.524	56.2546	270.374	489.314	522.532	570.127	178.747	443.96	226.05	296.218	8.74317	87.4317	157.606	72.818	28.3227	269.298	206.927	218.128	172.489	175.546	223.106	653.416	54.0541	107.472	191.89	195.189	348.746	165.233	52.5608	271.909	53.6278	389.274
1	7	9	XPO7	NM_015024	172685	RAN binding protein 16		72.7833	125.212	126.09	165.258	8.28479	39.8706	-13.0589	88.5735	-51.8112	17.5631	-58.0311	28.4234	-58.384	-25.0217	-98.2278	-1.01266	19.6185	69.0282	17.6471	89.916	18.9435	-2.91439	-29.9252	62.8429	-1.39292	30.1799	38.6146	240.531	44.9782	48.0349	49.1925	119.752	26.7091	52.7822	12.646	43.4364	24.0143	21.8638	14.8991	62.9074	0.630915	32.8076
1	8	9	XPO7	NM_015024	172685	RAN binding protein 16		70.3161	133.847	97.116	163.649	24.3366	31.068	44.2867	147.055	-21.9539	-79.034	-29.0155	18.9489	-33.3623	18.7663	-91.1392	-6.07595	59.5822	91.5531	17.6471	90.7563	65.5738	-10.929	3.99002	84.788	21.3581	62.2171	48.0472	145.615	69.869	65.5022	59.6273	79.5031	10.1749	43.2432	17.5945	43.9863	84.9462	63.4409	19.0378	50.0776	16.4038	21.4511
1	9	9	PPP2R2A	NM_002717	179574	Protein phosphatase 2 (formerly 2A), regulatory subunit B (PR 52), alpha isoform		118.427	136.315	126.09	144.333	49.7087	46.6019	114.691	207.239	-60.5928	-58.8364	150.999	-10.6588	25.7168	32.6672	65.8228	63.7975	183.106	113.351	53.3613	151.261	-11.6576	-59.745	-35.9102	-6.98254	-30.6442	15.3221	13.5593	71.0391	-18.3406	0.873362	40.2484	49.1925	91.5739	59.1415	31.89	46.7354	113.62	55.914	1.24159	72.0124	178.549	97.1609
1	10	9	PPP2R2A	NM_002717	179574	Protein phosphatase 2 (formerly 2A), regulatory subunit B (PR 52), alpha isoform		176.407	170.856	113.749	121.797	54.8867	20.1942	105.607	262.881	-65.8617	-57.9583	74.6114	-10.6588	13.901	48.6533	106.329	136.709	234.696	168.574	36.1345	75.6303	-22.5865	-28.4153	4.98753	34.9127	7.4289	33.8944	16.2122	32.1297	-6.55022	-16.5939	106.335	158.012	96.0254	178.06	80.8247	109.966	94.9821	44.8029	-18.6239	34.3508	285.174	125.552
1	11	9	LPL	NM_000237	180878	Lipoprotein lipase		233.77	36.3917	32.7297	170.087	5.69579	-6.73139	6.81334	-11.9233	-78.1559	-133.48	-107.772	-16.5803	-88.2711	-103.562	-129.62	-64.8101	28.3379	-34.1508	-28.9916	9.66387	-61.2022	-144.991	-110.723	-65.8354	-80.7893	-77.5392	-33.014	-20.9285	17.9039	-50.2183	-35.2795	179.379	-3.17965	-61.6852	-34.0893	36.2887	45.5197	-45.5197	-19.4516	16.1407	-60.5678	-55.5205
1	12	9	LPL	NM_000237	180878	Lipoprotein lipase		182.575	-3.70085	-2.68276	202.28	6.21359	-47.6375	-49.9645	63.5912	-73.7651	-144.896	-101.258	-21.3175	-107.732	-157.776	-181.266	-48.6076	27.6113	-53.0427	-23.9496	36.1345	-61.9308	-118.761	-151.621	-57.8554	-108.648	-71.5032	-28.0029	-22.6971	13.5371	-84.2795	-40.7453	144.596	19.0779	-66.1367	-32.4399	41.7869	16.8459	-45.8781	-22.7625	23.5903	-66.877	-37.224
1	13	9	POLB	NM_002690	180107	Polymerase (DNA directed), beta		1156.52	1406.32	1161.1	1099.4	1333.85	1393.92	1476.22	2099.08	467.179	1126.67	2857.14	776.906	1031.45	1711.21	2281.52	1810.63	3742.78	1778.75	968.487	2257.56	752.641	968.306	1157.11	1121.2	1311.67	1028.44	502.874	1396.61	464.192	714.41	1151.8	1197.02	9627.98	1736.09	1282.2	10014	2069.18	719.355	321.573	1039.63	2930.6	1364.67
1	14	9	POLB	NM_002690	180107	Polymerase (DNA directed), beta		1052.27	1254.59	1088.13	1059.15	605.307	628.091	1707.31	2082.61	559.385	1225.91	2759.44	891.784	1244.14	1770.29	2313.92	1814.68	3623.61	1649.41	917.227	2209.24	873.588	1091.44	1519.2	1360.6	1389.2	1114.8	501.4	1274.58	686.9	686.463	1226.34	1234.78	9972.02	1678.86	1475.19	11297.9	2086.38	683.513	285.566	1129.85	3232.81	1421.45
1	15	9	FLJ23749	BC004538	180178	Homo sapiens, clone IMAGE:3947276, mRNA, partial cds		135.081	116.577	132.529	127.163	41.4239	37.2816	89.1412	224.273	-83.4248	-73.7651	69.282	-10.0666	13.2059	27.1069	8.10127	55.6962	40.6903	-6.53951	48.3193	71.4286	28.4153	-29.8725	-59.8504	-50.8728	-40.3947	-17.6436	-4.12675	14.4436	-7.86026	-13.1004	58.6335	231.056	170.429	175.517	87.4227	185.292	42.6523	46.9534	-1.24159	29.3844	152.681	87.6972
1	16	9	FLJ23749	BC004538	180178	Homo sapiens, clone IMAGE:3947276, mRNA, partial cds		132.614	123.978	76.727	96.0429	176.57	146.537	128.318	261.178	-57.9583	-9.65971	68.0977	-10.0666	3.47524	22.9366	15.1899	59.7468	3.63306	-9.44596	42.0168	79.4118	2.91439	-18.2149	0.997506	-2.99252	-13.9292	4.64306	-3.83198	30.0663	28.821	14.4105	64.0994	146.584	203.498	164.706	114.914	195.189	47.3118	21.8638	13.2437	11.1743	163.407	124.29
1	17	9	FLJ14107	NM_025026	287624	Hypothetical protein FLJ14107		151.735	131.997	100.335	142.186	4.66019	17.0874	-4.54223	56.7779	-79.9122	-7.9034	-13.6195	0	-109.818	-100.087	-149.873	-86.0759	-19.6185	7.99273	26.4706	61.7647	-30.6011	-34.9727	-38.9027	-30.9227	-12.5363	-1.85723	10.9064	108.18	-3.93013	43.6681	-16.8944	4.47205	-34.3402	25.4372	-2.19931	2.19931	32.6165	-0.358423	1.65546	49.6637	21.4511	25.8675
1	18	9	FLJ14107	NM_025026	287624	Hypothetical protein FLJ14107		164.688	109.175	96.0429	194.769	42.4595	30.0324	-9.08446	35.77	-50.933	-50.0549	-50.3331	-9.47446	-95.2215	-56.2989	-126.582	-43.5443	-9.44596	0.726612	10.9244	57.1429	-73.5883	-24.0437	-68.8279	-76.808	-25.0725	-4.17876	-0.884304	20.339	-4.36681	39.3013	-17.8882	19.3789	-15.8983	12.7186	17.0447	-9.34708	16.129	2.50896	7.86342	35.1785	16.4038	0
1	19	9	FLJ23263	NM_025115	288716	Hypothetical protein FLJ23263		165.305	113.493	120.724	110.53	-5.69579	12.945	-15.8978	16.4656	-28.9791	-27.2228	-11.2509	1.18431	-45.1781	-67.4196	-132.658	-83.038	-11.6258	27.6113	33.1933	43.2773	-59.0164	-52.459	-87.7805	-60.8479	-36.2159	0.928613	-0.884304	36.2564	-39.738	-15.2838	2.98137	8.9441	-45.151	7.63116	-3.29897	19.244	12.9032	17.2043	12.4159	45.939	-6.30915	38.4858
1	20	9	FLJ23263	NM_025115	288716	Hypothetical protein FLJ23263		135.081	135.081	84.7753	91.7505	-13.4628	11.3916	-23.8467	-22.1434	-37.7607	20.1976	-31.3842	7.698	-41.7029	20.8514	-169.114	-31.3924	-23.9782	40.6903	12.1849	50.8403	-23.3151	-13.8434	-75.8105	-17.9551	-19.0366	7.89321	0.884304	56.0059	-53.2751	-16.1572	-22.3602	-17.8882	-47.6948	19.0779	13.7457	18.1443	0.716846	18.2796	7.44956	24.8319	14.511	56.1514
1	21	9	FLJ14299	NM_025069	288042	Hypothetical protein FLJ14299		219.584	154.819	159.893	245.741	196.764	157.929	125.479	229.383	64.9835	98.3535	107.772	101.258	45.1781	-29.192	44.557	46.5823	56.6757	55.9491	121.429	177.731	64.8452	61.9308	77.8055	93.7656	205.223	163.9	42.7413	234.93	46.7249	16.1572	27.8261	199.752	293.8	188.871	156.151	355.739	109.319	67.3835	45.5251	139.472	124.29	71.9243
1	22	9	FLJ14299	NM_025069	288042	Hypothetical protein FLJ14299		177.024	117.194	160.966	188.867	181.748	214.369	86.3023	207.807	24.5884	103.622	49.1488	87.0466	32.6672	33.3623	-34.4304	24.3038	23.2516	42.8701	72.6891	84.8739	18.2149	42.9872	-23.9401	45.8853	109.576	60.3598	35.0774	193.368	61.5721	10.917	54.1615	127.205	305.246	197.774	127.01	234.227	139.785	80.6452	49.6637	158.096	94.6372	88.3281
1	23	9	FLJ22246	NM_025232	289063	Hypothetical protein FLJ22246		164.688	207.864	164.722	204.427	338.641	188.997	143.648	277.644	-49.1767	-12.2942	8.29016	24.8705	-8.34057	-9.03562	-52.6582	-45.5696	132.97	29.7911	115.966	339.076	1.45719	-33.5155	-30.9227	-7.98005	-3.25015	37.1445	3.53721	27.7082	-59.3886	-32.3144	11.9255	31.8012	104.293	95.3895	11.5464	34.0893	117.563	67.7419	38.9033	141.956	27.7603	66.877
1	24	9	FLJ22246	NM_025232	289063	Hypothetical protein FLJ22246		170.856	200.463	132.529	157.746	259.417	133.074	106.175	346.345	-49.1767	-0.878156	15.396	31.3842	6.25543	16.6811	-44.557	-6.07595	194.732	116.985	75.6303	274.37	36.4299	-16.7577	-29.9252	-11.9701	14.8578	59.8955	25.0553	68.3861	-48.4716	-29.2576	1.98758	64.5963	45.151	49.6025	21.4433	26.3918	92.8315	45.1613	20.6932	162.235	65.6151	52.9968
1	25	9	NEIL2	AK056206	293818	Homo sapiens, Similar to hypothetical protein FLJ20378, clone MGC:4505 IMAGE:2964742, mRNA, complete		261.527	316.423	326.224	208.719	733.204	297.217	453.655	773.314	45.6641	210.757	777.498	130.866	515.725	425.369	603.544	620.759	249.228	323.342	383.613	223.529	70.674	96.1749	129.676	98.7531	61.2885	221.474	186.588	105.527	91.7031	47.5983	274.783	378.137	354.849	335.135	293.058	282.062	345.52	238.351	119.607	338.127	248.58	210.726
1	26	9	NEIL2	AK056206	293818	Homo sapiens, Similar to hypothetical protein FLJ20378, clone MGC:4505 IMAGE:2964742, mRNA, complete		211.565	257.826	316.566	186.72	757.54	312.233	420.724	840.312	47.4204	191.438	850.333	120.799	569.939	415.639	812.152	573.165	231.063	381.471	305.882	197.479	134.791	215.665	87.7805	95.7606	31.1085	104.469	203.39	79.5873	101.747	74.2358	211.677	310.559	313.514	344.674	234.777	282.612	380.645	228.315	110.916	340.61	179.811	243.533
1	1	10	CTSB	NM_001908	297939	Cathepsin B		6035.47	6082.96	5277	5282.36	4038.32	6983.04	6941.66	4164.09	780.681	4864.11	10811	1332.94	8087.58	9587.49	8883.04	9004.56	7350.41	5839.78	5595.8	9031.09	3398.91	4860.47	5180.05	4542.64	2170.17	6075.45	2558	1790.71	2931.88	3445.85	4506.34	4209.19	3101.43	4641.02	3553.54	3076.29	2108.24	2573.12	1600.83	1693.12	8765.3	5241.01
1	2	10	CTSB	NM_001908	297939	Cathepsin B		5654.28	5299.61	5123	5427.77	4356.25	7747.83	7311.85	4267.42	918.551	4823.71	12268.2	1598.22	9658.38	11128.4	10897.2	11192.9	8564.58	6178.38	6297.48	9052.52	3585.43	5323.13	6580.55	5439.4	2988.28	7305.86	3094.47	2081.95	2762.45	3471.18	5358.01	5060.87	2969.16	4645.47	4875.33	4026.94	2245.52	2995.7	1659.18	1527.16	10291.5	5770.35
1	3	10	MSCP	AY032628	300496	Mitochondrial solute carrier		94.9884	42.5598	0.536553	77.2636	2.0712	-6.21359	-6.81334	21.5756	-60.5928	-110.648	-65.1369	-16.5803	-41.7029	-66.7246	-146.835	-78.9873	-23.2516	-42.8701	-9.2437	35.2941	-45.9016	-37.8871	-61.8454	-30.9227	-52.0023	-60.3598	0.589536	44.2152	-5.24017	-2.18341	-12.4224	18.3851	-19.7138	-7.63116	-20.3436	-29.6907	9.67742	-8.60215	-14.4853	-3.72478	-22.7129	-2.52366
1	4	10	MSCP	AY032628	300496	Mitochondrial solute carrier		94.9884	37.0085	34.3394	96.5795	-26.9256	-11.9094	13.6267	39.1767	-73.7651	-105.379	-39.6743	-21.9097	-71.5899	-31.9722	-51.6456	-44.557	-7.26612	-12.3524	2.52101	35.7143	-24.0437	-33.5155	-24.9377	-49.8753	-42.2519	-35.7516	6.77966	6.77966	9.17031	-10.0437	2.48447	26.8323	1.27186	-12.7186	-19.244	-6.04811	2.15054	-2.50896	-11.1743	0	6.30915	15.7729
1	5	10	RAI16	NM_022749	299148	Retinoic acid induced 16		412.028	466.924	403.488	389.001	725.955	266.149	419.588	849.965	65.8617	134.358	513.397	161.658	423.284	350.999	498.228	381.772	446.14	349.5	361.765	445.378	453.916	118.761	356.11	639.401	457.806	240.511	207.517	166.544	189.083	124.017	356.273	335.404	363.752	268.998	299.107	368.935	598.208	269.176	151.061	327.781	485.174	218.927
1	6	10	RAI16	NM_022749	299148	Retinoic acid induced 16		526.137	495.297	458.753	415.828	736.828	362.46	445.138	915.259	195.829	270.472	725.389	239.822	586.62	425.369	772.658	541.772	698.274	438.874	462.185	517.647	584.335	213.479	559.601	1074.31	585.955	270.226	183.346	203.979	219.651	146.725	393.043	374.161	334.499	285.533	300.756	380.481	647.312	260.215	126.643	407.656	599.369	260.568
1	7	10	PNOC	NM_006228	89040	Prepronociceptin		950.501	482.344	437.29	973.843	318.964	249.061	185.096	429.241	230.077	454.007	432.865	193.634	195.308	465.682	298.734	389.873	786.194	308.084	216.387	626.471	483.789	370.856	289.277	509.726	533.952	300.871	138.246	415.033	436.245	305.677	185.342	420.373	300.795	285.533	200.687	337.045	380.645	229.032	202.794	477.6	639.748	308.517
1	8	10	PNOC	NM_006228	89040	Prepronociceptin		1027.6	518.119	454.46	945.942	309.126	276.505	236.196	545.067	31.6136	29.8573	368.32	202.517	237.011	505.995	382.785	321.013	931.517	361.853	210.084	639.916	332.969	295.811	249.377	601.496	536.274	375.624	157.701	447.752	436.681	285.153	154.037	357.764	380.286	265.183	218.832	371.134	406.81	249.821	180.445	512.364	2551.42	1784.86
1	9	10	KIAA0062	D31887	89868	KIAA0062 protein		2725.06	3343.72	2481.56	2234.21	6718.96	5023.17	4613.2	9234.35	171.24	1729.09	9687.05	1313.99	4711.73	7373.07	9990.89	9152.41	12598	6537.33	4073.11	9738.66	2183.61	2532.6	5170.07	5731.67	2601.51	5378.99	2705.38	3953.43	2630.57	1787.34	4105.34	8173.91	2745.95	6819.08	4185.84	2405.5	6477.42	3584.95	1429.49	2843.66	2841.64	5025.24
1	10	10	KIAA0062	D31887	89868	KIAA0062 protein		2748.5	3617.58	2428.44	2449.9	7682.07	5505.76	5120.23	9422.29	554.116	4148.41	11175.7	1514.73	5737.62	8417.72	11301.3	9909.87	16678.7	8246.32	4369.33	10349.6	2915.12	3206.56	5934.16	6226.43	3142.43	6324.78	2649.96	3691.67	3094.76	2069.43	4304.6	8133.66	3182.19	7774.24	4599.31	2689.21	6472.04	3408.6	1304.5	2678.94	3840.38	6734.38
1	11	10	LZTS1	NM_021020	93605	Leucine zipper, putative tumor suppressor 1		2823.75	2819.43	2446.14	2904.36	1882.2	2238.96	1911.71	2363.66	2701.21	3224.59	3033.6	1977.79	1804.34	3379.32	3590.89	2529.62	3609.81	3414.35	1991.18	2707.56	2287.07	2567.58	2299.25	2992.52	2812.77	2964.13	1120.41	2427.71	3053.71	2102.18	1835.53	3521.99	2672.18	2953.26	1868.87	2455.53	1565.95	1429.75	1012.31	1573.93	2097.79	1991.8
1	12	10	LZTS1	NM_021020	93605	Leucine zipper, putative tumor suppressor 1		2764.53	2767.62	2400	2838.9	2133.85	2705.5	1737.4	2382.97	2603.73	3342.26	3043.67	2035.23	1921.11	3772.02	3592.91	2572.15	3666.49	2844.69	1846.64	2779.83	2386.16	2769.4	2624.44	3064.34	3141.03	3132.68	1102.73	2206.93	2967.25	2258.95	1774.41	3366.96	2634.66	3156.12	1968.38	2665.02	1622.94	1312.19	1029.69	1595.45	2547	2239.75
1	13	10	PINX1	NM_017884	99829	PIN2-interacting protein 1		80.8019	57.3631	89.6043	40.778	-20.1942	-41.9417	-26.1178	12.4911	-70.2525	-69.3743	-58.6232	-27.8312	-38.9227	-122.328	-87.0886	-51.6456	-25.4314	-55.9491	-19.3277	4.62185	-80.1457	-73.5883	-102.743	-62.8429	-26.9298	-33.4301	-19.7494	-25.0553	-37.1179	-6.55022	-20.3727	-39.2547	-12.7186	-34.3402	-3.8488	-13.1959	-51.9713	-16.8459	3.31092	-14.8991	-42.9022	-37.8549
1	14	10	PINX1	NM_017884	99829	PIN2-interacting protein 1		83.2691	89.4372	68.1422	61.167	-12.945	-34.6926	13.0589	3.97445	-44.7859	9.65971	-26.0548	-7.698	-56.9939	-76.4553	-100.253	3.03797	-10.8992	-75.5677	-5.46218	12.1849	-96.1749	-56.8306	-95.7606	-51.8703	-70.5746	-46.4306	-10.9064	-3.53721	-47.5983	-21.3974	-12.9193	-25.8385	-38.1558	-3.81558	-9.89691	-17.5945	-27.5986	-11.1111	16.5546	19.0378	-32.1767	3.78549
1	15	10	CHRNB3	NM_000749	96094	Cholinergic receptor, nicotinic, beta polypeptide 3		128.913	76.4842	77.8001	75.1174	7.24919	17.6052	0	70.4045	91.3282	37.7607	5.32939	62.7683	11.8158	-2.08514	-83.038	27.3418	3.63306	15.9855	69.3277	94.5378	6.55738	82.3315	-45.8853	0.997506	48.2879	52.9309	33.6035	96.9786	38.4279	64.6288	8.4472	87.4534	33.7043	58.5056	38.488	49.4845	10.0358	24.0143	16.1407	61.6658	35.9621	39.7476
1	16	10	CHRNB3	NM_000749	96094	Cholinergic receptor, nicotinic, beta polypeptide 3		91.2876	26.5227	113.213	145.406	12.945	52.8155	11.3556	40.8801	30.7355	21.0757	45.0037	58.0311	-15.2911	-16.6811	-51.6456	44.557	-26.158	36.3306	55.8824	121.008	4.37158	-18.2149	-29.9252	-29.9252	61.2885	85.8967	32.4245	110.833	62.4454	51.5284	30.8075	56.1491	24.8013	38.1558	56.6323	96.2199	36.9176	40.1434	12.8298	82.7729	56.7823	68.1388
1	17	10	FLJ32642	AK057204	101617	Homo sapiens cDNA FLJ32642 fis, clone SYNOV2001144		296.685	279.414	246.278	284.909	697.994	197.799	227.679	915.827	-4.39078	187.047	295.485	107.18	191.138	224.5	282.532	408.101	510.808	116.258	116.387	620.168	61.2022	79.4171	123.691	391.022	197.33	138.363	53.6478	160.943	63.7555	37.9913	125.714	340.87	223.211	171.065	184.742	228.729	410.753	134.767	86.9115	412.209	505.994	198.738
1	18	10	FLJ32642	AK057204	101617	Homo sapiens cDNA FLJ32642 fis, clone SYNOV2001144		255.359	266.461	280.617	263.447	484.142	183.301	206.104	931.725	13.1723	129.967	325.685	78.7565	333.623	227.976	335.19	335.19	618.347	164.214	150.42	593.277	149.362	32.0583	26.9327	233.416	180.151	133.256	31.5402	136.772	73.3624	42.3581	183.354	416.894	220.032	255.644	167.698	285.361	366.308	101.792	55.4578	355.51	538.801	200.631
1	19	10	CHRNA6	NM_004198	103128	Cholinergic receptor, nicotinic, alpha polypeptide 6		-7.4017	13.5698	-17.7062	-16.0966	-62.6537	-56.9579	-56.7779	-42.0156	-106.257	-90.4501	-122.576	-45.0037	-114.683	-147.35	-207.595	-147.848	-85.0136	-53.7693	-45.7983	-15.9664	-131.876	-140.619	-181.546	-167.581	-95.1828	-53.8595	-30.0663	-33.3088	-103.057	-91.7031	-66.087	-37.2671	-69.3164	-45.787	-36.2887	-41.2371	-56.2724	-35.8423	-42.628	-28.1428	-65.6151	-12.6183
1	20	10	CHRNA6	NM_004198	103128	Cholinergic receptor, nicotinic, alpha polypeptide 6		16.037	12.953	-20.9256	-10.1945	-51.2621	-52.8155	-70.4045	-58.4812	-84.303	-138.749	-110.733	-29.0155	-111.903	-135.534	-229.873	-117.468	-80.654	-69.0282	-39.916	-29.4118	-90.3461	-126.047	-146.633	-158.603	-85.8967	-56.1811	-29.7716	-22.9919	-98.69	-73.3624	-69.0683	-50.6832	-68.6804	-52.1463	-39.5876	-57.1821	-56.9892	-25.448	-29.7982	-43.0419	-67.5079	-35.3312
1	21	10	TOPK	NM_018492	104741	T-LAK cell-originated protein kinase		318.273	260.91	184.574	325.687	200.388	78.1877	54.5067	182.257	34.2481	79.9122	84.678	52.7017	1.3901	-5.56038	-59.7468	-1.01266	352.407	96.6394	65.9664	543.277	83.0601	43.7158	-4.98753	76.808	45.9663	53.8595	24.4657	90.199	48.9083	26.2009	1.98758	195.28	110.652	45.787	38.488	243.024	139.427	60.2151	79.8758	196.172	157.098	89.5899
1	22	10	TOPK	NM_018492	104741	T-LAK cell-originated protein kinase		282.498	226.985	213.011	262.374	176.57	102.524	47.1256	179.986	-10.5379	38.6389	18.3568	29.6077	8.34057	-9.73067	50.6329	14.1772	387.284	42.8701	37.395	459.244	104.189	13.1148	10.9726	72.818	32.5015	85.8967	44.8047	137.951	31.441	-4.80349	26.8323	148.075	97.9332	57.8696	54.9828	190.79	103.226	47.6703	75.7372	221.417	225.868	70.0315
1	23	10	FLJ25402	AK058131	104941	Homo sapiens cDNA FLJ25402 fis, clone TST02870		7.4017	-40.0925	-16.6331	-14.4869	-44.0129	-45.5663	-37.4734	-49.3967	-60.5928	-93.9627	-63.3605	-24.8705	-90.3562	-56.2989	-125.57	-109.367	-96.6394	-90.8265	-18.4874	-21.8487	-108.561	-126.047	-70.8229	-119.701	-76.1463	-62.2171	-22.9919	-38.0251	-125.764	-82.5328	-74.5342	-38.7578	-37.5199	-27.345	-30.2405	-42.3368	-28.6738	-17.5627	-30.626	-35.1785	-42.9022	-22.7129
1	24	10	FLJ25402	AK058131	104941	Homo sapiens cDNA FLJ25402 fis, clone TST02870		-6.16808	3.70085	-1.60966	-25.218	-37.7994	-64.2071	-52.2356	-47.1256	-57.0801	-85.1811	-31.9763	-21.9097	-52.1286	-110.513	-199.494	-85.0633	-75.5677	-69.0282	-22.2689	-12.1849	-120.219	-131.148	-123.691	-152.618	-75.682	-41.3233	-18.2756	-30.9506	-111.79	-104.803	-59.1304	-60.6211	-32.4324	-50.8744	-36.8385	-30.7904	-40.8602	-16.8459	-2.48319	4.96637	-44.164	-40.3785
1	25	10	DEFB4	NM_004942	105924	Defensin, beta 2		34.5412	48.111	18.7793	54.1918	-24.8544	-22.7832	-33.4989	-27.2534	-45.6641	-148.408	-113.101	-1.77646	-68.1147	-81.3206	-251.139	-87.0886	-31.9709	-23.9782	-13.0252	-3.36134	-73.5883	-94.7177	-104.738	-74.813	-59.8955	-18.108	-8.54827	25.6448	-78.1659	-67.2489	-55.1553	-46.2112	-25.4372	-16.5342	-20.3436	-18.6942	-34.0502	-15.0538	-24.0041	4.96637	-19.5584	-3.78549
1	26	10	DEFB4	NM_004942	105924	Defensin, beta 2		52.4287	56.7463	26.8276	14.4869	-24.3366	-12.945	-54.5067	-26.6856	-68.4962	-133.48	-69.282	-1.77646	-77.1503	-132.059	-228.861	-58.7342	-41.4169	-7.99273	-20.5882	-7.56303	-69.2168	-96.9035	-90.7731	-97.7556	-53.3952	-19.0366	-4.42152	22.4024	-58.0786	-55.0218	-30.3106	-50.1863	-22.8935	-19.7138	-4.94845	15.3952	-15.4122	-2.50896	-24.8319	-9.93275	-18.9274	-3.78549
1	1	11	LSM1	NM_014462	111783	Lsm1 protein		383.655	280.031	299.933	363.783	319.482	273.398	419.021	785.238	232.711	334.577	779.275	352.332	380.191	764.553	648.101	519.494	639.419	393.097	384.874	800	673.224	371.585	317.207	1015.46	455.949	535.81	180.103	425.94	274.236	378.603	347.826	466.087	1346.26	317.329	250.172	1607.7	307.168	134.409	102.225	248.733	586.12	357.729
1	2	11	LSM1	NM_014462	111783	Lsm1 protein		312.105	302.853	244.131	366.465	447.379	370.227	522.924	832.931	267.838	317.014	802.369	382.531	547.003	982.103	488.101	480	801.453	489.737	435.714	827.731	768.67	388.342	404.988	1087.28	539.06	640.279	296.831	503.758	316.157	326.201	379.13	507.826	1255.33	291.892	175.945	1486.74	351.613	136.201	77.8065	248.733	682.019	413.88
1	3	11	DLGAP2	AF119818	113287	Discs, large (Drosophila) homolog-associated protein 2		-0.616808	-11.1025	-1.07311	-4.82897	-40.9061	-61.1003	-45.9901	-26.1178	-86.9374	-91.3282	-105.996	-27.8312	-67.4196	-145.265	-198.481	-138.734	-42.1435	-68.3015	-34.0336	-1.68067	-96.1749	-66.3024	-65.8354	-80.798	-99.8259	-51.0737	-28.0029	-5.01105	-37.1179	-19.6507	-47.205	-75.0311	-55.3259	-47.6948	-50.0344	-74.2268	-20.4301	-18.9964	-25.2457	-12.4159	-41.0095	-32.8076
1	4	11	DLGAP2	AF119818	113287	Discs, large (Drosophila) homolog-associated protein 2		16.037	1.85042	24.1449	19.8524	-33.657	-36.7638	-34.6345	-17.6011	-65.8617	-42.1515	-113.694	-29.6077	-98.0017	-127.889	-157.975	-74.9367	-58.8556	-40.6903	-26.4706	9.66387	-75.0455	-80.1457	-88.7781	-76.808	-69.1817	-49.2165	-26.2343	-4.12675	-17.0306	-8.73362	-41.2422	-10.4348	-53.4181	-33.7043	-50.5842	-42.3368	-35.4839	-27.2401	-11.5882	-21.1071	-63.0915	-39.7476
1	5	11	ANGPT2	NM_001147	115181	Angiopoietin 2		139.399	96.8389	116.432	149.162	83.8835	-6.21359	27.2534	274.805	-72.0088	-1.75631	-22.5019	-5.32939	-39.6177	-4.17029	-12.1519	-3.03797	18.1653	26.8847	25.6303	184.034	-41.5301	-65.5738	-34.9127	-16.9576	21.3581	-10.679	-0.884304	83.7141	1.31004	25.7642	-16.3975	39.7516	-24.1653	-3.81558	5.49828	2.74914	141.577	32.2581	4.96637	85.2561	116.719	23.3438
1	6	11	ANGPT2	NM_001147	115181	Angiopoietin 2		99.9229	46.8774	77.8001	152.381	120.129	15.534	11.3556	293.542	-54.4457	-27.2228	-55.0703	5.32939	-15.2911	-40.3128	-18.2278	-25.3165	61.0354	36.3306	67.6471	151.681	-26.2295	-34.9727	-14.9626	0	47.3593	7.4289	-1.76861	65.1437	13.5371	-1.31004	-0.993789	19.8758	-13.9905	30.5246	23.6426	-8.24742	126.882	25.0896	11.1743	103.466	146.372	23.3438
1	7	11	CSMD1	NM_033225	123468	CUB and Sushi multiple domains 1		342.945	269.545	263.447	358.417	27.9612	59.5469	45.4223	72.6757	-42.1515	4.39078	13.0274	23.6862	22.2415	-4.17029	-15.1899	58.7342	71.9346	77.7475	68.4874	191.597	67.7596	26.2295	65.8354	41.8953	88.6825	112.362	63.9646	223.139	224.454	178.166	88.4472	271.801	36.8839	38.7917	32.9897	18.1443	22.2222	47.6703	54.2162	32.6953	5.67823	63.0915
1	8	11	CSMD1	NM_033225	123468	CUB and Sushi multiple domains 1		352.197	301.002	181.891	341.247	82.3301	85.4369	95.3868	233.357	-46.5423	47.4204	15.396	43.2272	41.7029	66.7246	90.1266	107.342	148.229	175.84	68.0672	121.429	72.8597	34.9727	27.9302	60.8479	64.0743	91.4684	60.4274	208.99	230.568	146.288	84.472	273.789	20.9857	44.5151	28.5911	16.4948	18.9964	58.7814	88.9809	89.8086	44.795	76.9716
1	9	11	TNFRSF10C	NM_003841	119684	Tumor necrosis factor receptor superfamily, member 10c, decoy without an intracellular domain		190.594	223.901	232.864	189.403	33.1392	60.5825	173.74	175.444	11.416	72.0088	234.493	73.4271	58.384	71.5899	148.861	74.9367	74.1144	73.3878	150.84	218.067	169.763	121.676	51.8703	163.591	189.437	174.115	83.1245	255.859	238.428	240.611	86.9565	299.627	158.983	204.769	139.656	225.43	180.287	136.201	148.163	232.178	313.565	179.811
1	10	11	TNFRSF10C	NM_003841	119684	Tumor necrosis factor receptor superfamily, member 10c, decoy without an intracellular domain		185.042	262.143	231.254	208.719	13.9806	70.4207	126.047	212.917	13.1723	72.8869	211.399	95.9289	-10.4257	58.384	105.316	117.468	50.8629	45.7766	87.8151	231.092	87.4317	77.2313	28.9277	90.7731	60.8241	56.6454	84.5984	197.494	228.821	227.511	125.217	229.565	172.973	146.264	105.567	298.007	178.495	167.025	103.052	209.415	338.17	155.205
1	11	11	GSR	NM_000637	121524	Glutathione reductase		839.476	783.346	720.054	800	546.278	504.337	277.644	621.15	435.565	737.651	606.958	339.304	392.702	598.436	627.848	675.443	827.611	715.713	454.622	707.983	609.836	614.208	379.052	942.643	870.11	623.564	247.605	722.476	755.022	761.135	389.565	900.87	526.55	533.545	400.275	590.515	713.978	410.394	285.98	693.223	762.776	395.584
1	12	11	GSR	NM_000637	121524	Glutathione reductase		827.756	775.944	713.078	818.779	560.259	543.689	378.708	739.248	386.389	708.672	562.546	324.5	460.122	597.741	636.962	697.722	800	751.317	400	692.857	769.399	682.696	471.82	1184.04	840.395	744.748	241.415	657.922	705.677	599.127	414.41	889.441	487.122	580.604	442.062	553.677	706.81	415.054	304.19	743.714	855.521	503.47
1	13	11	FLJ25409	AK058138	125266	Homo sapiens cDNA FLJ25409 fis, clone TST03074		34.5412	-1.85042	2.14621	6.97518	-67.3139	-78.7055	-60.7523	-54.5067	-106.257	-155.434	-95.3368	-52.1095	-133.449	-232.841	-172.152	-117.468	-122.071	-79.2007	-50	-34.4538	-119.49	-128.233	-146.633	-185.536	-93.7899	-84.0395	-36.2564	-39.4989	-58.5153	-51.0917	-80	-82.9814	-80.1272	-76.3116	-28.0412	-39.0378	-58.7814	-55.1971	-39.731	-47.5944	-89.5899	-66.877
1	14	11	FLJ25409	AK058138	125266	Homo sapiens cDNA FLJ25409 fis, clone TST03074		30.8404	-4.31766	19.8524	-9.65795	-41.4239	-62.1359	-49.3967	-43.1512	-103.622	-133.48	-118.431	-29.6077	-138.315	-163.336	-196.456	-130.633	-96.6394	-112.625	-26.0504	-44.1176	-102.004	-119.49	-143.641	-149.626	-110.969	-100.754	-28.5925	-15.3279	-93.4498	-32.3144	-53.6646	-73.5404	-54.0541	-45.151	-26.3918	-26.9416	-80.6452	-51.6129	-30.2121	-44.2835	-73.817	-50.4732
1	15	11	TNFRSF10D	NM_003840	129844	Tumor necrosis factor receptor superfamily, member 10d, decoy with truncated death domain		18.5042	43.7934	5.36553	9.1214	-11.9094	-20.712	-44.2867	-20.44	-65.8617	-96.5971	-62.1762	-23.094	-91.7463	-121.633	-122.532	-59.7468	-82.1072	-95.1862	-9.2437	0.840336	-75.7741	-75.7741	-126.683	-160.599	-82.6465	-63.1457	-12.0855	-14.4436	-62.0087	-44.9782	-17.8882	-49.6894	-31.1606	-17.806	-4.94845	-14.2955	-48.7455	-23.2975	-12.4159	-37.2478	-53.6278	-18.9274
1	16	11	TNFRSF10D	NM_003840	129844	Tumor necrosis factor receptor superfamily, member 10d, decoy with truncated death domain		22.8219	23.4387	32.7297	-19.3159	-19.1586	-18.6408	-40.3123	-17.0334	-68.4962	-93.0845	-78.7565	-11.2509	-80.6255	-82.7107	-124.557	-83.038	-56.6757	-75.5677	0	-8.82353	-67.7596	-57.5592	-141.646	-86.783	-81.7179	-33.4301	-18.2756	-7.3692	-61.1354	-51.9651	-30.8075	-53.6646	-14.6264	-25.4372	-1.09966	-10.4467	-50.5376	-25.0896	-25.2457	-30.2121	-46.6877	-22.082
1	17	11	SCARA3	NM_016240	128856	CSR1 protein		178.258	80.8019	130.382	167.941	251.65	16.5696	22.1434	413.911	12.2942	-48.2986	-17.1725	80.5329	-40.3128	-53.5187	-137.722	11.1392	127.157	-26.8847	42.0168	227.311	51.7304	-80.8743	-88.7781	142.643	133.72	11.6077	32.4245	121.15	73.3624	-24.8908	0	201.242	401.272	45.787	31.89	505.292	106.452	48.0287	11.5882	130.781	55.5205	27.1293
1	18	11	SCARA3	NM_016240	128856	CSR1 protein		148.651	91.2876	120.188	185.647	274.434	46.6019	-15.33	406.529	52.6894	-30.7355	-5.32939	63.3605	-29.8871	-61.8593	-90.1266	-15.1899	108.265	18.8919	52.9412	220.588	71.4026	-78.6885	-83.7905	150.623	157.4	-42.2519	-2.94768	87.8408	31.8777	-13.1004	-17.8882	148.075	433.704	39.4277	39.0378	482.749	110.036	9.67742	2.89705	100.983	59.9369	22.082
1	19	11	CLN8	NM_018941	127675	Ceroid-lipofuscinosis, neuronal 8 (epilepsy, progressive with mental retardation)		313.955	167.155	164.722	306.908	296.181	94.7573	57.3456	373.598	108.013	21.9539	12.4352	62.7683	-6.95048	6.25543	-54.6835	-39.4937	106.085	72.6612	63.0252	192.017	-41.5301	-42.2587	-52.8678	-40.8978	51.538	65.9315	0	45.3943	58.5153	0	11.4286	108.82	147.536	89.6661	97.3196	195.189	53.0466	66.6667	74.4956	165.96	141.325	102.839
1	20	11	CLN8	NM_018941	127675	Ceroid-lipofuscinosis, neuronal 8 (epilepsy, progressive with mental retardation)		296.068	148.651	169.014	324.078	329.32	79.7411	39.1767	433.783	100.988	8.78156	15.396	81.7172	-15.9861	-8.34057	64.8101	30.3797	79.2007	45.7766	71.4286	194.118	-14.5719	6.55738	-29.9252	-34.9127	95.1828	63.1457	49.521	127.929	32.3144	-13.9738	30.8075	197.764	209.857	99.2051	89.622	203.436	62.724	35.8423	74.0817	100.155	127.445	76.3407
1	21	11	ADAM18	NM_014237	127930	A disintegrin and metalloproteinase domain 18		28.99	14.8034	8.58484	1.60966	-30.0324	-52.2977	-65.2945	-23.8467	-97.4753	-110.648	-121.984	-40.2665	-107.037	-137.619	-197.468	-118.481	-98.0926	-80.654	-38.2353	-37.8151	-120.219	-152.277	-152.618	-183.541	-52.0023	-62.2171	-9.72734	-12.0855	-94.7598	-72.0524	-57.6398	-66.087	-56.5978	-70.5882	-37.3883	-24.7423	-44.8029	-32.6165	-28.5566	-39.3171	-41.0095	-26.4984
1	22	11	ADAM18	NM_014237	127930	A disintegrin and metalloproteinase domain 18		41.9429	16.6538	-7.51174	3.75587	-45.0485	-47.1197	-61.8879	-35.2023	-70.2525	-122.942	-69.8742	-47.9645	-85.4909	-119.548	-207.595	-95.1899	-68.3015	-93.733	-28.5714	-46.6387	-115.118	-140.619	-130.673	-121.696	-53.3952	-19.9652	-18.8651	-16.8018	-83.8428	-67.6856	-49.6894	-51.1801	-68.6804	-57.8696	-31.3402	-36.8385	-34.767	-43.7276	-32.2814	-43.0419	-22.082	-27.1293
1	23	11	HOOK3	NM_032410	130707	Hook3 protein		670.47	574.248	606.841	709.859	587.184	483.107	339.532	769.908	596.268	692.865	625.315	538.268	398.957	729.8	659.241	556.962	534.787	541.326	326.891	449.16	802.914	519.49	431.92	892.768	619.849	474.985	247.605	507.296	417.904	386.463	311.056	519.255	548.172	402.544	356.838	704.33	475.627	340.86	286.808	555.82	710.41	415.142
1	24	11	HOOK3	NM_032410	130707	Hook3 protein		713.03	518.736	534.406	665.862	614.11	460.841	340.099	619.446	516.356	770.143	714.138	524.056	146.655	358.645	563.038	460.759	573.297	535.513	267.647	403.782	722.769	576.321	412.968	754.115	507.023	497.272	247.015	592.189	400	422.271	306.087	558.509	554.531	368.203	317.251	618.557	408.602	274.91	230.523	572.788	611.356	405.047
1	25	11	TRIM35	AB029021	137732	Tripartite motif-containing 35		114.726	110.409	52.5822	55.2649	228.35	111.327	91.4123	223.137	-30.7355	-15.8068	74.6114	13.0274	79.2354	46.5682	-80	53.6709	378.565	79.2007	132.773	545.378	-69.2168	-19.6721	-32.9177	-53.8653	15.3221	1.39292	33.8983	131.761	-62.8821	-35.3712	18.3851	39.7516	44.5151	38.7917	40.6873	29.6907	185.305	101.075	16.9684	180.445	10.7256	45.4259
1	26	11	TRIM35	AB029021	137732	Tripartite motif-containing 35		115.343	77.101	83.1657	164.185	243.883	128.932	88.5735	254.933	-87.8156	-45.6641	75.2036	4.14508	96.6116	-2.08514	-22.2785	75.9494	348.047	90.0999	65.9664	402.521	-8.74317	-26.2295	-54.8628	-27.9302	10.2147	11.1434	45.0995	110.833	-14.8472	-10.0437	13.913	35.2795	41.9714	69.9523	65.4296	97.8694	176.344	60.5735	32.6953	161.407	17.0347	45.4259
1	1	12	ADAMDEC1	NM_014479	145296	ADAM-like, decysin 1		11.1025	2.46723	6.97518	-21.4621	-30.0324	-61.6181	-9.65224	-28.3889	-36.0044	-64.9835	-59.8075	2.36862	-78.5404	-72.285	-115.443	-62.7848	-77.0209	-51.5895	-24.7899	-26.8908	61.9308	-42.9872	-72.818	53.8653	-44.1091	-40.3947	-17.6861	-8.2535	-27.9476	-13.5371	-34.7826	-10.4348	-46.4229	-32.4324	-32.4399	-51.134	-35.8423	-30.8244	-28.1428	-33.523	-23.9748	-35.3312
1	2	12	ADAMDEC1	NM_014479	145296	ADAM-like, decysin 1		40.0925	-24.0555	13.9504	-37.0221	-35.2104	-40.9061	-32.9312	-45.9901	-22.8321	-95.719	-98.8897	6.51369	-62.5543	-73.6751	-169.114	-130.633	-73.3878	-79.2007	-23.5294	-47.479	43.7158	-67.7596	-64.8379	85.7855	-57.574	-50.6094	-23.8762	-36.2564	-15.7205	-24.0175	-5.46584	-0.496894	-61.0493	-34.9762	-34.0893	-74.7766	-37.6344	-43.0108	-43.8696	-64.9767	-35.9621	-61.1987
1	3	12	C8orf14	NM_054029	145579	Homo sapiens chromosome 8 open reading frame 14 (C8orf14), mRNA		108.558	105.474	81.0195	41.8511	4.14239	14.4984	-11.9233	18.7367	-12.2942	-63.2272	-17.1725	20.7254	-16.6811	-82.7107	-99.2405	22.2785	9.44596	-19.6185	28.9916	65.5462	21.8579	48.0874	20.9476	21.9451	0.928613	47.3593	18.2756	183.346	41.048	51.0917	30.3106	30.8075	20.9857	9.53895	-3.8488	62.6804	11.4695	12.1864	-6.62183	9.93275	-28.3912	-39.1167
1	4	12	C8orf14	NM_054029	145579	Homo sapiens chromosome 8 open reading frame 14 (C8orf14), mRNA		66.6153	54.2791	92.8236	50.4359	1.5534	15.0162	24.9823	33.4989	-1.75631	17.5631	7.10585	55.6625	-20.1564	-22.9366	-21.2658	34.4304	-17.4387	21.7984	34.0336	29.4118	56.102	35.7013	15.9601	67.8304	-19.9652	77.0749	21.8128	69.86	18.7773	65.5022	43.7267	65.0932	9.53895	12.0827	14.2955	47.2852	20.0717	16.4875	19.8655	25.6596	-27.7603	-13.2492
1	5	12	EBF2	NM_022659	148533	Likely ortholog of mouse early B-cell factor 2		351.581	330.609	303.689	440.51	267.702	204.013	248.687	300.355	115.038	302.964	268.838	146.854	203.649	276.629	190.38	204.557	67.5749	205.631	133.613	213.025	191.621	269.581	191.521	368.08	329.658	381.66	127.634	366.102	332.314	372.052	239.006	341.366	147.536	219.396	207.285	316.701	176.703	148.029	111.33	251.63	206.94	143.218
1	6	12	EBF2	NM_022659	148533	Likely ortholog of mouse early B-cell factor 2		403.392	344.179	360.027	537.626	205.049	426.149	150.461	247.551	135.236	396.048	273.575	209.03	202.954	322.502	205.57	309.873	228.883	337.875	195.798	334.454	270.31	300.182	267.332	401.995	311.085	373.767	166.839	378.482	284.716	361.572	220.621	363.23	158.983	288.076	211.684	287.56	227.599	138.351	115.054	242.938	278.864	294.637
1	7	12	WRN	NM_000553	150477	Werner syndrome		47.4942	67.8489	31.6566	36.4856	132.039	109.256	57.3456	361.107	-118.551	-125.576	-1.77646	-5.32939	-17.3762	-0.695048	-46.5823	51.6456	94.4596	7.26612	34.8739	286.975	47.3588	-111.475	0	412.968	-0.928613	26.0012	20.339	136.183	-32.3144	-19.214	1.49068	12.4224	-28.6169	31.7965	-8.24742	0.549828	49.8208	-2.86738	-33.9369	-26.9012	-6.30915	-1.26183
1	8	12	WRN	NM_000553	150477	Werner syndrome		75.2506	81.4187	50.4359	30.0469	311.197	65.7605	61.8879	404.826	-119.429	-149.286	25.4626	0.592154	36.8375	42.3979	1.01266	108.354	236.876	108.265	42.0168	272.269	97.6321	-48.816	40.8978	691.272	14.8578	9.75044	32.1297	211.349	0.873362	-18.7773	-9.44099	42.236	-40.0636	4.45151	22.543	15.945	57.3477	2.15054	-30.2121	-33.9369	-20.8202	9.46372
1	9	12	SLC7A2	NM_003046	153985	Solute carrier family 7 (cationic amino acid transporter, y+ system), member 2		166.538	180.725	149.698	189.403	-12.945	48.6731	76.0823	130.589	-63.2272	-23.7102	21.9097	30.792	-1.3901	48.6533	-1.01266	67.8481	43.5967	124.977	62.1849	182.773	-22.5865	50.2732	-43.8903	24.9377	44.5734	73.3604	62.196	243.478	245.852	131.441	-8.4472	191.304	31.7965	45.151	149.003	105.567	73.4767	41.2186	10.3466	55.4578	149.527	34.7003
1	10	12	SLC7A2	NM_003046	153985	Solute carrier family 7 (cationic amino acid transporter, y+ system), member 2		219.584	228.219	174.38	227.498	23.301	33.657	101.065	88.5735	-32.4918	7.9034	34.3449	47.9645	-17.3762	30.5821	109.367	66.8354	100.272	48.683	86.9748	185.294	-8.74317	94.7177	19.9501	13.9651	43.6448	52.0023	41.2675	184.819	293.45	121.834	47.205	208.696	-37.5199	-12.0827	106.667	152.302	54.1219	43.7276	18.6239	70.7708	94.6372	40.3785
1	11	12	RNF122	NM_024787	151237	Hypothetical protein FLJ12526		-12.3362	26.5227	6.43863	16.0966	-64.7249	-49.1909	-72.1079	1.70334	-104.501	-129.967	-114.286	-50.9252	-107.732	-118.853	-138.734	-60.7595	-103.906	-64.6685	-31.9328	-18.4874	-102.004	-133.333	-141.646	-80.798	-65.0029	-52.0023	-27.7082	-26.2343	-59.3886	-31.0044	-53.6646	-35.2795	-80.1272	-40.0636	-29.6907	-24.7423	-50.8961	-39.0681	-26.4873	-26.4873	-85.1735	-27.7603
[truncated: 379 more rows]
[truncated: 38 more columns]
